# Supplementary material for: The genetic paradigms of dietary restriction fail to extend life span in cep-1(gk138) mutant of C. elegans p53 due to possible background mutations
Source: PLoS One. 2020 Nov 12;15(11):e0241478. doi: 10.1371/journal.pone.0241478 (PMC7660490; doi:10.1371/journal.pone.0241478)
Supplement: S1 Table — (XLSX) [file pone.0241478.s005.xlsx]

## Sheet: Life span
Experiment No.	Genetic Background	Bacteria	Mean ± SEM	% change w.r.t. WT	% change w.r.t. cep-1(gk138)	n (Number of animals)	P-value w.r.t WT	P-value w.r.t. cep-1(gk138)
1	WT (Figure 1A)	control	20.19 ± 0.37			118
		drl-1	31.09 ± 0.55	(+) 53.99		87	≤0.0001
	cep-1(gk138)	control	22.63 ± 0.23	(+) 12.08		124	≤0.0001
		drl-1	22.68 ± 0.56		(+) 0.22	78		0.1981
2	WT	control	18.78 ± 0.36			83
		drl-1	25.58 ± 0.44	(+) 36.20		72	≤0.0001
	cep-1(gk138)	control	23.31 ± 0.15	(+) 24.12		180	≤0.0001
		drl-1	22.70 ± 0.57		(-) 2.61	79		0.7831
3	WT	control	18.42 ± 0.31			71
		drl-1	27.84 ± 0.41	(+) 51.14		93	≤0.0001
	cep-1(gk138)	control	22.88 ± 0.35	(+) 24.21		86	≤0.0001
		drl-1	23.51 ± 0.39		(+) 02.75	134		0.0293
Experiment No.	Genetic Background	Bacteria	Mean ± SEM	% change w.r.t. WT	% change w.r.t. cep-1(gk138)	n (Number of animals)	P-value w.r.t WT	P-value w.r.t. cep-1(gk138)
1	WT (Figure 1B)	OP50	18.64 ± 0.23			194
	cep-1(gk138)	OP50	20.49 ± 0.16	(+) 09.92		226	≤0.0001
	eat-2(ad1116)	OP50	26.43 ± 0.58	(+) 41.79		79	≤0.0001
	eat-2(ad1116);cep-1(gk138)	OP50	20.28 ± 0.37		(-) 1.02	158		0.9533
2	WT	OP50	18.42 ± 0.29			145
	cep-1(gk138)	OP50	20.65 ± 0.28	(+) 12.11		167	≤0.0001
	eat-2(ad1116)	OP50	27.36 ± 0.40	(+) 48.53		83	≤0.0001
	eat-2(ad1116);cep-1(gk138)	OP50	21.45 ± 0.26		(+) 3.87	144	≤0.0001	0.6353
3	WT	OP50	18.01 ± 0.19			175
	cep-1(gk138)	OP50	20.63 ± 0.22	(+) 14.54		167	≤0.0001
	eat-2(ad1116)	OP50	27.09 ± 0.35	(+) 50.41		145	≤0.0001
	eat-2(ad1116);cep-1(gk138)	OP50	19.88 ± 0.30		(-) 3.63	193		0.3099
Experiment No.	Genetic Background	Bacteria	Mean ± SEM	% change w.r.t. WT	% change w.r.t. cep-1(gk138)	n (Number of animals)	P-value w.r.t WT	P-value w.r.t. cep-1(gk138)
1	WT (Figure 1C)	OP50	18.01 ± 0.19			175
	cep-1(gk138)	OP50	20.63 ± 0.22	(+) 14.54		167	≤0.0001
	eat-2(ad465)	OP50	23.35 ± 0.32	(+) 29.65		142	≤0.0001
	eat-2(ad465);cep-1(gk138)	OP50	19.77 ± 0.29		(-) 4.16	208		0.3199
2	WT	OP50	18.42 ± 0.29			145
	cep-1(gk138)	OP50	20.65 ± 0.28	(+) 12.11		167	≤0.0001
	eat-2(ad465)	OP50	24.05 ± 0.24	(+) 30.56		133	≤0.0001
	eat-2(ad465);cep-1(gk138)	OP50	21.69 ± 0.27		(+) 5.03	169		0.2706
3	WT	OP50	17.43 ± 0.16			133
	cep-1(gk138)	OP50	19.43 ± 0.28	(+) 11.47		163	≤0.0001
	eat-2(ad465)	OP50	30.42 ± 0.53	(+) 74.52		140	≤0.0001
	eat-2(ad465);cep-1(gk138)	OP50	19.86 ± 0.45		(+) 2.21	107		0.0002
Experiment No.	Genetic Background	Bacteria	Mean ± SEM	% change w.r.t. WT	% change w.r.t. cep-1(gk138)	n (Number of animals)	P-value w.r.t WT	P-value w.r.t. cep-1(gk138)
1	WT (Figure 1D)	OP50	21.33 ± 0.27			64
	cep-1(gk138)	OP50	26.25 ± 0.40	(+) 23.06		118	≤0.0001
	daf-2(e1370)	OP50	45.25 ± 0.58	(+) 112.14		161	≤0.0001
	daf-2(e1370);cep-1(gk138)	OP50	42.81 ± 0.57		(+)63.08	134		≤0.0001
2	WT	OP50	19.45 ± 0.24			80
	cep-1(gk138)	OP50	22.15 ± 0.41	(+) 13.88		62	≤0.0001
	daf-2(e1370)	OP50	39.38 ± 1.12	(+) 102.47		74	≤0.0001
	daf-2(e1370);cep-1(gk138)	OP50	37.41 ± 1.43		(+)68.89	70		≤0.0001
Experiment No.	Genetic Background	Dilution	Mean ± SEM	% change w.r.t. WT	% change w.r.t. cep-1(gk138)	n (Number of animals)	P-value w.r.t WT	P-value w.r.t. cep-1(gk138)
1	WT (Figure 2A)	Dil 1	30.46 ± 0.51			52
		(OD 3)
		Dil 2	41.15 ± 0.99	(+) 35.09		46	≤0.0001
		(OD 1)
		Dil 3	43.08 ± 0.83	(+) 30.66		48	≤0.0001
		(OD 0.5)
		Dil 4	42.27 ± 0.93	(+) 27.41		45	≤0.0001
		(OD 0.25)
		Dil 5	37.06 ± 1.07	(+) 15.61		47	≤0.0001
		(OD 0.125)
		Dil 6	37.17 ± 0.81	(+) 18.10		41	≤0.0001
		(OD 0.015)
	cep-1(gk138)	Dil 1	30.7 ± 0.52			46
		(OD 3)
		Dil 2	40.78 ± 0.64	(+) 32.83		41	≤0.0001
		(OD 1)
		Dil 3	44.67 ± 0.67	(+) 34.25		42	≤0.0001
		(OD 0.5)
		Dil 4	45.00 ± 0.62	(+) 32.01		46	≤0.0001
		(OD 0.25)
		Dil 5	41.14 ± 0.71	(+) 23.20		43	≤0.0001
		(OD 0.125)
		Dil 6	36.35 ± 1.14	(+) 13.73		46	≤0.0001
		(OD 0.015)
2	WT	Dil 1	28.23 ± 0.65			44
		(OD 3)
		Dil 2	44.37 ± 0.73	(+) 57.17		46	≤0.0001
		(OD 1)
		Dil 3	48.36 ± 0.83	(+) 45.36		45	≤0.0001
		(OD 0.5)
		Dil 4	36.02 ± 0.93	(+) 16.10		41	≤0.0001
		(OD 0.25)
		Dil 5	35.13 ± 1.07	(+) 19.15		40	≤0.0001
		(OD 0.125)
		Dil 6	32.13 ± 0.81	(+) 11.10		40	≤0.0001
		(OD 0.015)
	cep-1(gk138)	Dil 1	29.70 ± 0.79			46
		(OD 3)
		Dil 2	37.40 ± 1.28	(+) 25.92		48	≤0.0001
		(OD 1)
		Dil 3	44.02 ± 1.54	(+) 38.28		49	≤0.0001
		(OD 0.5)
		Dil 4	37.54 ± 0.85	(+) 17.81		46	≤0.0001
		(OD 0.25)
		Dil 5	33.34 ± 1.40	(+) 09.69		47	≤0.0001
		(OD 0.125)
		Dil 6	32.47 ± 1.69	(+) 08.30		45	≤0.0001
		(OD 0.015)
3	WT	Dil 1	24.10 ± 0.50			41
		(OD 3)
		Dil 2	35.10 ± 0.83	(+) 45.64		39	≤0.0001
		(OD 1)
		Dil 3	38.22 ± 0.82	(+) 40.22		50	≤0.0001
		(OD 0.5)
		Dil 4	35.90 ± 1.09	(+) 30.87		40	≤0.0001
		(OD 0.25)
		Dil 5	26.59 ± 0.97	(+) 6.93		41	≤0.0001
		(OD 0.125)
		Dil 6	29.12 ± 0.95	(+) 18.87		42	≤0.0001
		(OD 0.015)
	cep-1(gk138)	Dil 1	29.53 ± 0.82			40
		(OD 3)
		Dil 2	35.59 ± 0.43	(+) 20.52		54	≤0.0001
		(OD 1)
		Dil 3	41.00 ± 0.77	(+) 32.22		41	≤0.0001
		(OD 0.5)
		Dil 4	45.24 ± 0.55	(+) 38.31		45	≤0.0001
		(OD 0.25)
		Dil 5	43.29 ± 1.12	(+) 30.41		41	≤0.0001
		(OD 0.125)
		Dil 6	36.93 ± 0.90	(+) 17.09		45	≤0.0001
		(OD 0.015)
Experiment No.	Genetic Background	+/- DOG	Mean ± SEM	% change w.r.t. WT	% change w.r.t. cep-1(gk138)	n (Number of animals)	P-value w.r.t WT	P-value w.r.t. cep-1(gk138)
1	WT (Figure 2B)	OP50	18.64 ± 0.23			194
		2-DOG + OP50	23.32 ± 0.36	(+) 25.10		153	≤0.0001
	cep-1(gk138)	OP50	20.49 ± 0.16	(+) 09.92		226	≤0.0001
		2-DOG + OP50	26.37 ± 0.31		(+) 28.69	145	≤0.0001	≤0.0001
2	WT	OP50	18.42 ± 0.29			145
		2-DOG + OP50	20.35 ± 0.51	(+) 10.47		71	0.001
	cep-1(gk138)	OP50	20.65 ± 0.28	(+) 12.10		167	≤0.0001
		2-DOG + OP50	24.49 ± 0.28		(+) 18.59	148	≤0.0001	≤0.0001
3	WT	OP50	18.01 ± 0.19			175
		2-DOG + OP50	22.40 ± 0.38	(+) 24.37		151	≤0.0001
	cep-1(gk138)	OP50	20.63 ± 0.22	(+) 14.54		167	≤0.0001
		2-DOG + OP50	24.57 ± 0.27		(+) 19.09	166	≤0.0001	≤0.0001
Experiment No.	Genetic Background	Bacteria	Mean ± SEM	% change w.r.t. WT	% change w.r.t. cep-1(gk138)	n (Number of animals)	P-value w.r.t WT	P-value w.r.t. cep-1(gk138)
1	WT (Figure 6A)	control	18.78 ± 0.36			83
		drl-1	25.58 ± 0.44	(+) 36.20		72	≤0.0001
	cep-1(gk138)11X	control	23.01 ± 0.37	(+) 22.52		88	≤0.0001
		drl-1	21.92 ± 0.40		(-) 4.73	92		0.0746
2	WT	control	19.79 ± 0.27			98
		drl-1	30.14 ± 0.65	(+) 52.29		63	≤0.0001
	cep-1(gk138)11X	control	23.92 ± 0.40	(+) 20.86		90	≤0.0001
		drl-1	23.92 ± 0.71		0	74		0.3452
3	WT	control	19.92 ± 0.29			190
		drl-1	25.43 ± 0.23	(+) 27.66		188	≤0.0001
	cep-1(gk138)11X	control	22.51 ± 0.36	(+) 13.00		102	≤0.0001
		drl-1	22.53 ± 0.19		(+) 0.08	301		0.5664
Experiment No.	Genetic Background	Bacteria	Mean ± SEM	% change w.r.t. WT	% change w.r.t. cep-1(gk138)	n (Number of animals)	P-value w.r.t WT	P-value w.r.t. cep-1(gk138)
1	WT (Figure 6B)	control	17.39 ± 0.36			119
		drl-1	29.27 ± 0.43	(+) 68.31		133	≤0.0001
	cep-1(gk138)12X	control	16.23 ± 0.43	(-) 06.67		129	0.1374
		drl-1	27.16 ± 0.45		(+) 67.34	117		≤0.0001
2	WT	control	21.13 ± 0.40			141
		drl-1	32.27 ± 0.31	(+) 52.72		147	≤0.0001
	cep-1(gk138)12X	control	22.58 ± 0.67	(+) 06.86		92	0.0173
		drl-1	30.32 ± 0.33		(+) 34.27	141		≤0.0001
Experiment No.	Genetic Background	Bacteria	Mean ± SEM	% change w.r.t. WT	% change w.r.t. cep-1(gk138)	n (Number of animals)	P-value w.r.t WT	P-value w.r.t. cep-1(gk138)
1	WT (Figure 6C)	control	19.30 ± 0.37			98
		drl-1	28.27 ± 0.24	(+) 46.47		194	≤0.0001
	TJ1 [cep-1(gk138)]	control	22.57 ± 0.36	(+) 16.94		47	≤0.0001
		drl-1	21.96 ± 0.42		(-) 2.70	90		0.6831
2	WT	control	19.92 ± 0.29			190
		drl-1	25.43 ± 0.23	(+) 27.66		188	≤0.0001
	TJ1 [cep-1(gk138)]	control	23.70 ± 0.39	(+) 18.97		98	≤0.0001
		drl-1	21.66 ± 0.40		(-) 8.60	108		0.0021
3	WT	control	18.78 ± 0.36			83
		drl-1	25.58 ± 0.44	(+) 36.20		72	≤0.0001
	TJ1 [cep-1(gk138)]	control	24.06 ± 0.29	(+) 28.11		121	≤0.0001
		drl-1	22.56 ± 0.59		(-) 6.23	82		0.2561
Experiment No.	Genetic Background	Bacteria	Mean ± SEM	% change w.r.t. WT	% change w.r.t. cep-1(gk138)	n (Number of animals)	P-value w.r.t WT	P-value w.r.t. cep-1(gk138)
1	WT (Figure 6D)	control	19.30 ± 0.37			98
		drl-1	28.27 ± 0.24	(+) 46.47		194	≤0.0001
	cep-1(gk138) VC172	control	21.73 ± 0.41	(+) 12.59		70	≤0.0001
		drl-1	30.48 ± 0.53		(+) 40.26	63		≤0.0001
2	WT (Set-2)	control	18.78 ± 0.36			83
		drl-1	25.58 ± 0.44	(+) 36.20		72	≤0.0001
	cep-1(gk138) VC172	control	23.43 ± 0.64	(+) 24.76		84	≤0.0001
		drl-1	29.79 ± 0.48		(+) 27.14	63		≤0.0001
3	WT(Set-3)	control	19.79 ± 0.27			98
		drl-1	30.14 ± 0.65	(+) 52.29		63	≤0.0001
	cep-1(gk138) VC172	control	23.76 ± 0.65	(+) 20.06		90	≤0.0001
		drl-1	30.26 ± 0.49		(+) 27.35	93		≤0.0001
Experiment No.	Genetic Background	Bacteria	Mean ± SEM	% change w.r.t. WT	% change w.r.t. cep-1(gk138)	n (Number of animals)	P-value w.r.t WT	P-value w.r.t. cep-1(gk138)
1	WT (Figure 6F)	control	19.58 ± 0.28			84
		drl-1	30.40 ± 0.47	(+) 55.26		85	≤0.0001
	cep-1(ep347)	control	21.97 ± 0.48	(+) 12.20		59	≤0.0001
		drl-1	30.25 ± 0.39		(+) 37.68	91		≤0.0001
2	WT	control	18.32 ± 0.36			91
		drl-1	25.46 ± 0.28	(+) 38.97		127	≤0.0001
	cep-1(ep347)	control	20.93 ± 0.50	(+) 14.24		57	≤0.0001
		drl-1	28.25 ± 0.29		(+) 34.97	178		≤0.0001
3	WT	control	21.13 ± 0.40			141
		drl-1	32.27 ± 0.31	(+) 52.72		147	≤0.0001
	cep-1(ep347)	control	21.52 ± 0.72	(+) 01.84		96	0.0013
		drl-1	28.07 ± 0.75		(+) 34.43	42		≤0.0001
Experiment No.	Genetic Background	Bacteria	Mean ± SEM	% change w.r.t. WT	% change w.r.t. cep-1(gk138)	n (Number of animals)	P-value w.r.t WT	P-value w.r.t. cep-1(gk138)
1	WT (Figure 6E)	control	19.58 ± 0.28			84
		drl-1	30.40 ± 0.47	(+) 55.26		85	≤0.0001
	cep-1(Ig12501)	control	23.11 ± 0.23	(+) 18.02		70	≤0.0001
		drl-1	31.07 ± 0.73		(+) 34.44	54		≤0.0001
2	WT	control	18.32 ± 0.36			91
		drl-1	25.46 ± 0.28	(+) 38.97		127	≤0.0001
	cep-1(Ig12501)	control	22.42 ± 0.44	(+) 22.37		52	≤0.0001
		drl-1	26.14 ± 0.36		(+) 16.59	90		≤0.0001
Experiment No.	Genetic Background	Bacteria	Mean ± SEM	% change w.r.t. WT	% change w.r.t. cep-1(gk138)	n (Number of animals)	P-value w.r.t WT	P-value w.r.t. cep-1(gk138)
1	WT (Figure S4A)	control	17.39 ± 0.36			119
		drl-1	29.27 ± 0.43	(+) 68.31		133	≤0.0001
	cep-1(gk138)12X-AB	control	16.96 ± 0.36	(-) 02.47		141	0.885
		drl-1	21.21 ± 0.41		(+) 72.22	105		≤0.0001
2	WT	control	21.13 ± 0.40			141
		drl-1	32.27 ± 0.31	(+) 52.72		147	≤0.0001
	cep-1(gk138)12X-AB	control	21.07 ± 0.56	(-) 00.28		97	0.8333
		drl-1	32.50 ± 0.40		(+) 54.24	116		≤0.0001
3	WT	control	19.30 ± 0.37			98
		drl-1	28.27 ± 0.24	(+) 46.47		194	≤0.0001
	cep-1(gk138)12X-AB	control	21.32 ± 0.34	(+) 10.46		76	0.0006
		drl-1	29.51 ± 0.42		(+) 38.41	89		≤0.0001
*w.r.t. = with respect to.
