# Supplementary material for: The genetic paradigms of dietary restriction fail to extend life span in cep-1(gk138) mutant of C. elegans p53 due to possible background mutations
Source: PLoS One. 2020 Nov 12;15(11):e0241478. doi: 10.1371/journal.pone.0241478 (PMC7660490; doi:10.1371/journal.pone.0241478)
Supplement: S1 File — This file contains source data for experimental replicates used in the study and shown in Figs 3A, 3B, 4A and 4B, as well as S2D and S3 Figs. It also contains uncropped blots used in Fig 3D and S2E Fig. (XLSX) [file pone.0241478.s007.xlsx]

## Sheet: Fig 3A
Fig 3A: Individual values for Puncta number per seam cell
Biological Replicate(BR) 1 [data used in Fig 3A]
lgg1::gfp (Control Rnai)				lgg1::gfp (drl-1 RNAi)				cep-1(gk138);lgg1::gfp (Control Rnai)				cep-1(gk138);lgg1::gfp (drl-1 RNAi)
No. of Puncta	No. of seam cells	Puncta/seam cell		No. of Puncta	No. of seam cells	Puncta/seam cell		No. of Puncta	No. of seam cells	Puncta/seam cell		No. of Puncta	No. of seam cells	Puncta/seam cell
138	24	5.75		41	9	4.55556		11	6	1.83333		101	13	7.76923
125	17	7.35294		74	6	12.3333		12	8	1.5		87	10	8.7
154	19	8.10526		62	6	10.3333		11	5	2.2		30	7	4.28571
87	15	5.8		155	10	15.5		30	8	3.75		74	8	9.25
123	15	8.2		87	18	4.83333		31	7	4.42857		72	12	6
31	11	2.81818		49	10	4.9		24	6	4		40	6	6.66667
20	4	5		151	10	15.1		41	11	3.72727		64	10	6.4
31	9	3.44444		110	10	11		25	10	2.5		41	12	3.41667
48	9	5.33333		61	8	7.625		61	17	3.58824		31	13	2.38462
26	7	3.71429		97	14	6.92857		61	11	5.54545		46	9	5.11111
9	5	1.8		151	8	18.875		15	8	1.875		16	3	5.33333
7	2	3.5		122	12	10.1667		25	6	4.16667		17	7	2.42857
8	5	1.6		141	15	9.4		22	5	4.4		35	16	2.1875
48	17	2.82353		86	10	8.6		10	5	2		11	4	2.75
46	11	4.18182		121	13	9.30769		17	5	3.4		24	7	3.42857
16	5	3.2		55	7	7.85714		21	5	4.2		29	16	1.8125
22	4	5.5						41	13	3.15385		21	15	1.4
16	12	1.33333						18	8	2.25
6	3	2						15	4	3.75
6	2	3						15	2	7.5
Biological Replicate(BR) 2
lgg1::gfp (Control Rnai)				lgg1::gfp (drl-1 RNAi)				cep-1(gk138);lgg1::gfp (Control Rnai)				cep-1(gk138);lgg1::gfp (drl-1 RNAi)
No. of Puncta	No. of seam cells	Puncta/seam cell		No. of Puncta	No. of seam cells	Puncta/seam cell		No. of Puncta	No. of seam cells	Puncta/seam cell		No. of Puncta	No. of seam cells	Puncta/seam cell
141	28	5.03571		245	29	8.44828		59	15	3.93333		12	14	0.857143
40	13	3.07692		40	5	8		24	10	2.4		47	14	3.35714
94	23	4.08696		181	21	8.61905		52	12	4.33333		125	22	5.68182
67	18	3.72222		145	12	12.0833		117	19	6.15789		71	13	5.46154
76	17	4.47059		285	27	10.5556		53	12	4.41667		78	26	3
51	19	2.68421		79	4	19.75		49	17	2.88235		13	12	1.08333
43	24	1.79167		45	4	11.25		99	19	5.21053		60	18	3.33333
82	20	4.1		93	7	13.2857		12	8	1.5		95	23	4.13043
109	19	5.73684		114	12	9.5		111	16	6.9375		22	11	2
63	22	2.86364		126	11	11.4545		88	14	6.28571		74	18	4.11111
72	17	4.23529		71	7	10.1429		60	12	5		22	13	1.69231
94	10	9.4		60	6	10		79	22	3.59091		20	9	2.22222
59	21	2.80952		117	10	11.7		20	11	1.81818		14	15	0.933333
51	24	2.125		112	9	12.4444		34	27	1.25926		33	14	2.35714
42	24	1.75		60	6	10		102	13	7.84615		57	20	2.85
76	16	4.75		109	10	10.9		120	12	10		38	16	2.375
30	6	5		170	15	11.3333		51	7	7.28571		67	19	3.52632
92	12	7.66667		214	15	14.2667		87	18	4.83333		40	11	3.63636
75	16	4.6875						70	13	5.38462		47	13	3.61538
50	14	3.57143						31	8	3.875		121	23	5.26087
87	14	6.21429										127	23	5.52174
												59	23	2.56522
Biological Replicate(BR) 3
lgg1::gfp (Control Rnai)				lgg1::gfp (drl-1 RNAi)				cep-1(gk138);lgg1::gfp (Control Rnai)				cep-1(gk138);lgg1::gfp (drl-1 RNAi)
No. of Puncta	No. of seam cells	Puncta/seam cell		No. of Puncta	No. of seam cells	Puncta/seam cell		No. of Puncta	No. of seam cells	Puncta/seam cell		No. of Puncta	No. of seam cells	Puncta/seam cell
87	25	3.48		259	12	21.5833		40	16	2.5		73	16	4.5625
58	8	7.25		134	11	12.1818		25	9	2.77778		39	11	3.54545
46	8	5.75		237	14	16.9286		41	16	2.5625		103	28	3.67857
42	10	4.2		302	13	23.2308		58	18	3.22222		54	21	2.57143
68	20	3.4		455	19	23.9474		25	10	2.5		14	26	0.538462
161	38	4.23684		496	32	15.5		13	6	2.16667		12	9	1.33333
233	27	8.62963		547	24	22.7917		57	18	3.16667		29	12	2.41667
18	5	3.6		484	23	21.0435		86	25	3.44		28	25	1.12
221	25	8.84		429	18	23.8333		63	16	3.9375		31	8	3.875
196	26	7.53846		482	18	26.7778		53	8	6.625		61	14	4.35714
134	26	5.15385		225	13	17.3077		18	10	1.8		45	14	3.21429
40	9	4.44444		128	8	16		52	7	7.42857		27	7	3.85714
31	10	3.1		184	9	20.4444		8	6	1.33333		38	19	2
25	7	3.57143		271	11	24.6364		59	11	5.36364		38	19	2
660	47	14.0426		134	6	22.3333						14	9	1.55556
246	33	7.45455

## Sheet: S2E Fig
		S2 Fig: Uncropped Western blots

## Sheet: Fig 3B
Fig 3B: Individual values for Puncta number per seam cell
Biological Replicate(BR) 1 [data used in Fig 3B]
lgg1::gfp				cep-1(gk138);lgg1::gfp				eat-2(ad1116);lgg1::gfp				eat-2(ad1116);cep-1(gk138);lgg1::gfp
No. of Puncta	No. of seam cells	Puncta/seam cell		No. of Puncta	No. of seam cells	Puncta/seam cell		No. of Puncta	No. of seam cells	Puncta/seam cell		No. of Puncta	No. of seam cells	Puncta/seam cell
80	18	4.44444		26	8	3.25		34	12	2.83333		44	11	4
50	13	3.84615		26	20	1.3		40	8	5		13	16	0.8125
81	13	6.23077		11	11	1		56	10	5.6		25	12	2.08333
76	8	9.5		23	6	3.83333		42	6	7		17	10	1.7
46	10	4.6		97	14	6.92857		21	3	7		15	4	3.75
66	21	3.14286		102	9	11.3333		32	6	5.33333		13	19	0.684211
25	11	2.27273		41	7	5.85714		54	7	7.71429		20	13	1.53846
17	7	2.42857		38	16	2.375		62	8	7.75		6	7	0.857143
40	27	1.48148		59	14	4.21429		125	11	11.3636		4	3	1.33333
22	12	1.83333		13	11	1.18182		53	9	5.88889		19	11	1.72727
38	9	4.22222		16	22	0.727273		35	8	4.375		16	12	1.33333
26	14	1.85714		25	18	1.38889		100	15	6.66667		12	11	1.09091
38	8	4.75		32	17	1.88235		118	18	6.55556		20	10	2
71	11	6.45455		36	8	4.5		172	14	12.2857		20	12	1.66667
41	8	5.125		16	20	0.8		94	12	7.83333		19	10	1.9
68	17	4		16	10	1.6		35	6	5.83333		84	13	6.46154
36	31	1.16129		6	12	0.5		157	22	7.13636		52	7	7.42857
				10	12	0.833333		105	13	8.07692		49	11	4.45455
				4	5	0.8		58	6	9.66667		15	12	1.25
				8	12	0.666667		81	9	9		22	12	1.83333
								34	6	5.66667		27	13	2.07692
								66	7	9.42857		13	16	0.8125
												10	10	1
												106	16	6.625
Biological Replicate(BR) 2
lgg1::gfp				cep-1(gk138);lgg1::gfp				eat-2(ad1116);lgg1::gfp				eat-2(ad1116);cep-1(gk138);lgg1::gfp
No. of Puncta	No. of seam cells	Puncta/seam cell		No. of Puncta	No. of seam cells	Puncta/seam cell		No. of Puncta	No. of seam cells	Puncta/seam cell		No. of Puncta	No. of seam cells	Puncta/seam cell
89	22	4.04545		20	10	2		154	16	9.625		18	10	1.8
49	12	4.08333		32	14	2.28571		257	19	13.5263		11	7	1.57143
34	8	4.25		18	7	2.57143		79	9	8.77778		8	10	0.8
29	16	1.8125		15	6	2.5		57	7	8.14286		40	23	1.73913
10	14	0.714286		19	15	1.26667		45	8	5.625		23	10	2.3
26	8	3.25		14	15	0.933333		60	11	5.45455		63	15	4.2
10	10	1		29	12	2.41667		113	19	5.94737		22	9	2.44444
35	11	3.18182		19	7	2.71429		155	18	8.61111		70	13	5.38462
19	20	0.95		19	9	2.11111		160	9	17.7778		23	9	2.55556
15	14	1.07143		41	11	3.72727		61	18	3.38889		39	18	2.16667
40	15	2.66667		19	5	3.8		92	12	7.66667		34	15	2.26667
18	16	1.125		24	18	1.33333		105	14	7.5		35	16	2.1875
15	8	1.875		50	15	3.33333		102	8	12.75		22	13	1.69231
16	3	5.33333		30	17	1.76471		154	13	11.8462		27	11	2.45455
18	10	1.8		15	11	1.36364		71	10	7.1		31	12	2.58333
51	14	3.64286		10	12	0.833333		48	6	8		10	24	0.416667
3	5	0.6		21	6	3.5		157	18	8.72222		20	15	1.33333
10	3	3.33333		15	13	1.15385		160	21	7.61905		15	15	1
40	4	10		39	16	2.4375		109	11	9.90909		5	9	0.555556
11	7	1.57143										16	12	1.33333
												51	10	5.1
												8	7	1.14286
												8	7	1.14286
Biological Replicate(BR) 3
lgg1::gfp				cep-1(gk138);lgg1::gfp				eat-2(ad1116);lgg1::gfp				eat-2(ad1116);cep-1(gk138);lgg1::gfp
No. of Puncta	No. of seam cells	Puncta/seam cell		No. of Puncta	No. of seam cells	Puncta/seam cell		No. of Puncta	No. of seam cells	Puncta/seam cell		No. of Puncta	No. of seam cells	Puncta/seam cell
7	7	1		9	5	1.8		74	14	5.28571		21	12	1.75
5	2	2.5		26	18	1.44444		29	11	2.63636		9	8	1.125
31	11	2.81818		19	10	1.9		29	9	3.22222		4	3	1.33333
9	5	1.8		32	10	3.2		34	15	2.26667		11	5	2.2
21	12	1.75		19	16	1.1875		26	11	2.36364		24	12	2
13	5	2.6		31	19	1.63158		22	15	1.46667		9	7	1.28571
10	5	2		15	9	1.66667		51	13	3.92308		13	5	2.6
28	11	2.54545		15	9	1.66667		59	14	4.21429		23	9	2.55556
12	6	2		13	10	1.3		9	5	1.8		24	12	2
20	12	1.66667		11	7	1.57143		82	17	4.82353		15	11	1.36364
24	10	2.4		12	8	1.5		13	4	3.25		10	4	2.5
21	12	1.75		8	8	1		66	23	2.86957		14	7	2
7	4	1.75		24	10	2.4		50	13	3.84615		41	20	2.05
9	7	1.28571		38	18	2.11111		42	12	3.5		3	3	1
11	5	2.2		18	10	1.8		72	21	3.42857		32	22	1.45455
22	10	2.2		45	16	2.8125						12	5	2.4

## Sheet: Fig 3D
Fig 3D: Uncropped Western blots

## Sheet: Fig 4A
Fig 4A: Oil Red O staining Quantification
Biological Replicate(BR) 1 [data used in Fig 4A]
WT (Control RNAi)(n=16)						WT (drl-1 RNAi)(n=20)						cep-1(gk138) (Control RNAi)(n=23)						cep-1(gk138) (drl-1 RNAi)(n=20)
	S.No.	Values	Mean Background Value	Sample values			S.No.	Values	Mean Background Value	Sample values			S.No.	Values	Mean Background Value	Sample values			S.No.	Values	Mean Background Value	Sample values
Worm value	1	153.779				Worm value	1	161.243				Worm value	1	138.404				Worm value	1	160.526
Background value	2	200.237	213.299	59.52		Background value	2	203.452	205.437	44.194		Background value	2	196.649	196.052	57.648		Background value	2	176.348	192.353	31.8273
	3	212.136					3	217.521					3	202.674					3	196.644
	4	227.524					4	195.338					4	188.833					4	204.068
Worm value	5	139.362				Worm value	5	174.155				Worm value	5	144.4				Worm value	5	173.839
Background value	6	204.419	212.544	73.1817		Background value	6	202.36	216.779	42.6243		Background value	6	190.605	195.79	51.3897		Background value	6	182.214	196.722	22.8827
	7	224.749					7	217.593					7	193.511					7	203.89
	8	208.463					8	230.385					8	203.253					8	204.061
Worm value	9	152.412				Worm value	9	162.798				Worm value	9	149.178				Worm value	9	167.839
Background value	10	202.312	209.221	56.809		Background value	10	205.959	211.098	48.3003		Background value	10	185.935	186.68	37.5023		Background value	10	167.305	182.124	14.2853
	11	199.841					11	220.922					11	186.246					11	180.869
	12	225.51					12	206.414					12	187.86					12	198.199
Worm value	13	158.624				Worm value	13	149.949				Worm value	13	154.14				Worm value	13	182.491
Background value	14	204.573	206.303	47.6793		Background value	14	194.498	211.876	61.9273		Background value	14	196.425	211.545	57.4047		Background value	14	179.477	180.735	1.75633
	15	219.203					15	212.291					15	215.886					15	181.629
	16	195.134					16	228.84					16	222.323					16	181.098
Worm value	17	142.181				Worm value	17	158.952				Worm value	17	193.864				Worm value	17	177.335
Background value	18	195.817	207.893	65.7117		Background value	18	192.269	197.232	38.28		Background value	18	195.186	198.658			Background value	18	178.14	188.034	10.699
	19	203.719					19	196.256					19	201.023					19	202.561
	20	224.142					20	203.171					20	199.766					20	183.401
Worm value	21	149.436				Worm value	21	170.037				Worm value	21	133.938				Worm value	21	162.941
Background value	22	203.946	212.199	62.7627		Background value	22	191.796	205.277	35.24		Background value	22	192.2	199.275	65.3367		Background value	22	180.611	197.213	34.272
	23	221.643					23	202.391					23	188.227	202.812				23	211.288
	24	211.007					24	221.644					24	217.397					24	199.74
Worm value	25	140.028				Worm value	25	175.97				Worm value	25	124.23				Worm value	25	175.244
Background value	26	206.341	209.57	69.542		Background value	26	206.839	220.398	44.4277		Background value	26	189.94	201.993	77.7633		Background value	26	183.129	190.002	14.7577
	27	199.154					27	230.438					27	202.391					27	204.311
	28	223.215					28	223.916					28	213.649					28	182.565
Worm value	29	135.939				Worm value	29	182.921				Worm value	29	144.718				Worm value	29	169.72
Background value	30	202.722	207.309	71.3703		Background value	30	183.482	195.969	13.0483		Background value	30	181.682	202.758	58.0397		Background value	30	169.374	191.556	21.8357
	31	226.317					31	192.397					31	202.575					31	201.751
	32	192.889					32	212.029					32	224.016					32	203.542
Worm value	33	139.255				Worm value	33	170.496				Worm value	33	175.378				Worm value	33	170.158
Background value	34	195.627	207.433	68.1777		Background value	34	199.553	215.709	45.2127		Background value	34	199.112	204.84	29.4617		Background value	34	182.025	195.89	25.7317
	35	206.556					35	222.586					35	210.11					35	193.742
	36	220.115					36	224.987					36	205.297					36	211.902
Worm value	37	139.991				Worm value	37	180.715				Worm value	37	135.181				Worm value	37	155.133
Background value	38	203.91	212.555	72.564		Background value	38	190.221	199.665	18.9503		Background value	38	195.47	203.952	68.7713		Background value	38	180.031	187.534	32.401
	39	210.605					39	210.675					39	195.788					39	187.964
	40	223.15					40	198.1					40	220.599					40	194.607
Worm value	41	146.227				Worm value	41	176.062				Worm value	41	143.084				Worm value	41	166.04
Background value	42	204.495	210.453	64.226		Background value	42	186.224	202.056	25.9943		Background value	42	192.341	201.834	58.75		Background value	42	171.889	185.284	19.2437
	43	218.492					43	196.522					43	196.984					43	182.794
	44	208.372					44	223.423					44	216.177					44	201.168
Worm value	45	147.762				Worm value	45	169.862				Worm value	45	160.266				Worm value	45	171.248
Background value	46	206.256	207.411	59.6493		Background value	46	193.428	204.856	34.9943		Background value	46	196.589	207.654	47.388		Background value	46	183.521	187.342	16.094
	47	221.562					47	194.871					47	202.481					47	202.893
	48	194.416					48	226.27					48	223.892					48	175.612
Worm value	49	143.177				Worm value	49	166.145				Worm value	49	143.924				Worm value	49	174.075
Background value	50	215.928	210.942	67.765		Background value	50	194.333	202.372	36.2267		Background value	50	192.922	203.707	59.783		Background value	50	206.052	207.25	33.1753
	51	224.828					51	219.837					51	196.135					51	215.225
	52	192.07					52	192.945					52	222.064					52	200.474
Worm value	53	143.92				Worm value	53	182.353				Worm value	53	151.563				Worm value	53	179.497
Background value	54	206.673	206.816	62.8957		Background value	54	210.092	211.054	28.7013		Background value	54	196.853	204.798	53.2353		Background value	54	176.962	174.058	5.43867
	55	219.707					55	226.086					55	202.012					55	175.364
	56	194.067					56	196.985					56	215.53					56	169.849
Worm value	57	139.199				Worm value	57	179.43				Worm value	57	155.851				Worm value	57	160.569
Background value	58	210.688	208.21	69.0113		Background value	58	193.507	204.567	25.1367		Background value	58	193.237	204.73	48.8787		Background value	58	212.411	208.916	48.347
	59	223.926					59	213.222					59	201.866					59	203.8
	60	190.017					60	206.971					60	219.086					60	210.537
Worm value	61	144.185				Worm value	61	170.922				Worm value	61	146.653				Worm value	61	171.31
Background value	62	190.559	204.71	60.5247		Background value	62	214.32	210.292	39.37		Background value	62	192.976	205.063	58.4097		Background value	62	173.39	176.721	5.41067
	63	195.274					63	192.32					63	199.278					63	171.943
	64	228.296					64	224.236					64	222.934					64	184.829
						Worm value	65	178.364				Worm value	65	124.878				Worm value	65	161.771
						Background value	66	206.11	218.485	40.121		Background value	66	196.57	206.575	81.6973		Background value	66	177.042	178.908	17.1373
							67	225.017					67	199.994					67	179.629
							68	224.328					68	223.162					68	180.054
						Worm value	69	195.904				Worm value	69	147.129				Worm value	69	183.672
						Background value	70	192.241	193.409	2.49533		Background value	70	192.477	210.803	63.6737		Background value	70	179.862	189.887	6.215
							71	190.834					71	215.066					71	179.93
							72	197.151					72	224.865					72	209.869
						Worm value	73	176.896				Worm value	73	163.879				Worm value	73	172.889
						Background value	74	193.123	199.243	22.3473		Background value	74	199.839	204.522	40.6427		Background value	74	171.784	197.994	25.1047
							75	198.794					75	221.179					75	206.237
							76	205.813					76	192.547					76	215.96
						Worm value	77	178.464				Worm value	77	143.624				Worm value	77	190.906
						Background value	78	192.9	200.773	22.3087		Background value	78	193.567	204.12	60.4957		Background value	78	177.753	193.029	2.12267
							79	191.551					79	204.218					79	193.603
							80	217.867					80	214.574					80	207.73
												Worm value	81	146.402
												Background value	82	189.919	202.805	56.4033
													83	198.339
													84	220.158
												Worm value	85	133.057
												Background value	86	196.413	210.952	77.8947
													87	213.053
													88	223.389
												Worm value	89	133.552
												Background value	90	192.365	200.927	67.3747
													91	190.918
													92	219.497
Biological Replicate(BR) 2
WT (Control RNAi)(n=21)						WT (drl-1 RNAi)(n=22)						cep-1(gk138) (Control RNAi)(n=27)						cep-1(gk138) (drl-1 RNAi)(n=21)
	S.No.	Values	Mean Background Value	Sample values			S.No.	Values	Mean Background Value	Sample values			S.No.	Values	Mean Background Value	Sample values			S.No.	Values	Mean Background Value	Sample values
Worm value	1	165.16				Worm value	1	184.013				Worm value	1	140.311				Worm value	1	188.799
Background value	2	233.983	232.78	67.62		Background value	2	232.98	234.324	50.311		Background value	2	230.652	233.156	92.8453		Background value	2	224.489	224.902	36.1033
	3	236.926					3	236.329					3	233.832					3	224.026
	4	227.431					4	233.663					4	234.985					4	226.192
Worm value	5	153.844				Worm value	5	183.323				Worm value	5	154.851				Worm value	5	192.07
Background value	6	234.615	235.433	81.589		Background value	6	226.234	228.52	45.197		Background value	6	231.312	229.964	75.113		Background value	6	230.883	232.455	40.3847
	7	236.143					7	228.748					7	236.116					7	233.185
	8	235.541					8	230.578					8	222.464					8	233.296
Worm value	9	149.691				Worm value	9	203.611				Worm value	9	131.91				Worm value	9	200.137
Background value	10	234.514	235.668	85.9773		Background value	10	226.474	228.917	25.3063		Background value	10	226.7	228.189	96.2793		Background value	10	230.82	231.383	31.2457
	11	236.407					11	230.704					11	231.468					11	231.622
	12	236.084					12	229.574					12	226.4					12	231.706
Worm value	13	145.201				Worm value	13	202.145				Worm value	13	125.728				Worm value	13	202.282
Background value	14	231.582	232.809	87.6077		Background value	14	222.164	221.947	19.8017		Background value	14	220.373	221.302	95.5737		Background value	14	231.191	233.399	31.117
	15	232.855					15	224.536					15	220.751					15	234.277
	16	233.989					16	219.14					16	222.781					16	234.729
Worm value	17	138.093				Worm value	17	194.641				Worm value	17	146.041				Worm value	17	183.058
Background value	18	232.985	234.775	96.682		Background value	18	234.38	223.964	29.3227		Background value	18	228.22	228.623	82.5823		Background value	18	222.663	225.414	42.356
	19	235.859					19	223.501					19	231.107					19	226.168
	20	235.481					20	214.01					20	226.543					20	227.411
Worm value	21	148.267				Worm value	21	200.212				Worm value	21	131.204				Worm value	21	192.192
Background value	22	235.771	234.453	86.186		Background value	22	230.475	231.397	31.185		Background value	22	228.225	229.333	98.1293		Background value	22	233.436	233.445	41.2533
	23	236.179					23	232.473					23	232.048					23	231.32
	24	231.409					24	231.243					24	227.727					24	235.58
Worm value	25	149.589				Worm value	25	201.959				Worm value	25	101.278				Worm value	25	203.65
Background value	26	233.29	235.238	85.6493		Background value	26	232.014	229.413	27.4537		Background value	26	229.201	229.676	128.398		Background value	26	234.742	234.412	30.7617
	27	236.322					27	233.151					27	230.292					27	234.014
	28	236.103					28	223.073					28	229.536					28	234.479
Worm value	29	160.106				Worm value	29	194.351				Worm value	29	146.801				Worm value	29	210.591
Background value	30	231.921	229.037	68.9307		Background value	30	230.783	231.36	37.009		Background value	30	225.746	229.317	82.516		Background value	30	233.669	234.572	23.981
	31	225.876					31	232.837					31	231.419					31	235.495
	32	229.313					32	230.46					32	230.786					32	234.552
Worm value	33	160.471				Worm value	33	196.078				Worm value	33	140.868				Worm value	33	193.2
Background value	34	232.832	232.735	72.2643		Background value	34	229.687	228.13	32.0517		Background value	34	231.193	235.111	94.243		Background value	34	232.858	230.634	37.4343
	35	235.056					35	230.87					35	235.797					35	230.876
	36	230.318					36	223.832					36	238.343					36	228.169
Worm value	37	NaN				Worm value	37	197.805				Worm value	37	147.146				Worm value	37	211.987
Background value	38	231.025				Background value	38	231.609	229.814	32.009		Background value	38	229.078	229.471	82.325		Background value	38	231.231	229.022	17.035
	39	231.837					39	230.02					39	224.044					39	230.867
	40	235.576					40	227.813					40	235.291					40	224.968
Worm value	41	143.728				Worm value	41	207.187				Worm value	41	122.176				Worm value	41	220.027
Background value	42	227.483	228.368	84.64		Background value	42	231.394	233.14	25.953		Background value	42	210.192	218.081	95.9053		Background value	42	233.246	234.522	14.495
	43	228.795					43	234.063					43	219.135					43	235.114
	44	228.826					44	233.963					44	224.917					44	235.206
Worm value	45	149.958				Worm value	45	187.253				Worm value	45	121.083				Worm value	45	202.86
Background value	46	230.51	232.504	82.5463		Background value	46	233.366	231.952	44.6993		Background value	46	223.023	229.294	108.211		Background value	46	230.74	227.336	24.476
	47	233.738					47	235.081					47	230.427					47	225.825
	48	233.265					48	227.41					48	234.433					48	225.443
Worm value	49	154.41				Worm value	49	193.608				Worm value	49	146.629				Worm value	49	209.089
Background value	50	234.438	233.372	78.9623		Background value	50	227.996	227.06	33.4523		Background value	50	225.148	228.786	82.1567		Background value	50	231.542	230.145	21.0557
	51	231.823					51	225.216					51	229.057					51	231.912
	52	233.856					52	227.969					52	232.152					52	226.98
Worm value	53	156.291				Worm value	53	197.439				Worm value	53	146.673				Worm value	53	198.866
Background value	54	231.184	232.347	76.056		Background value	54	229.364	229.167	31.7277		Background value	54	231.213	232.028	85.3547		Background value	54	226.259	227.549	28.6827
	55	233.612					55	232.161					55	236.021					55	229.161
	56	232.245					56	225.975					56	228.849					56	227.226
Worm value	57	151.18				Worm value	57	201.459				Worm value	57	146.564				Worm value	57	187.34
Background value	58	233.022	233.258	82.078		Background value	58	234.467	232.217	30.758		Background value	58	239.161	232.381	85.8173		Background value	58	229.074	230.158	42.8183
	59	234.788					59	234.58					59	237.951					59	230.892
	60	231.964					60	227.604					60	220.032					60	230.509
Worm value	61	148.703				Worm value	61	195.915				Worm value	61	157.739				Worm value	61	199.487
Background value	62	229.001	228.882	80.1787		Background value	62	223.912	222.704	26.789		Background value	62	238.969	237.357	79.618		Background value	62	228.087	226.124	26.6367
	63	231.278					63	223.497					63	235.922					63	228.696
	64	226.366					64	220.703					64	237.18					64	221.588
Worm value	65	155.798				Worm value	65	183.819				Worm value	65	150.466				Worm value	65	201.257
Background value	66	229.282	229.587	73.7893		Background value	66	223.997	223.286	39.4673		Background value	66	235.269	234.742	84.2757		Background value	66	231.915	232.356	31.0993
	67	228.389					67	226.115					67	235.57					67	232.563
	68	231.091					68	219.747					68	233.386					68	232.591
Worm value	69	158.158				Worm value	69	203.86				Worm value	69	151.125				Worm value	69	204.973
Background value	70	232.601	232.147	73.9893		Background value	70	229.385	231.794	27.9343		Background value	70	235.945	234.132	83.0067		Background value	70	230.108	231.091	26.118
	71	233.933					71	232.952					71	231.554					71	232.402
	72	229.908					72	233.046					72	234.896					72	230.763
Worm value	73	143.861				Worm value	73	204.301				Worm value	73	131.813				Worm value	73	199.801
Background value	74	232.712	233.176	89.3147		Background value	74	233.805	234.236	29.935		Background value	74	233.992	234.914	103.101		Background value	74	231.4	232.778	32.9767
	75	233.318					75	235.429					75	234.189					75	233.206
	76	233.497					76	233.474					76	236.56					76	233.727
Worm value	77	170.832				Worm value	77	191.674				Worm value	77	146.713				Worm value	77	201.859
Background value	78	230.905	230.956	60.124		Background value	78	229.485	231.494	39.8203		Background value	78	233.416	235.159	88.4463		Background value	78	228.25	226.676	24.8173
	79	228.305					79	232.747					79	236.657					79	229.323
	80	233.658					80	232.251					80	235.405					80	222.456
Worm value	81	154.285				Worm value	81	192.146				Worm value	81	134.321				Worm value	81	210.067
Background value	82	225.181	225.918	71.6333		Background value	82	229.477	227.027	34.8813		Background value	82	225.99	227.735	93.414		Background value	82	233.173	230.594	20.527
	83	223.919					83	230.483					83	231.604					83	232.837
	84	228.655					84	221.122					84	225.611					84	225.772
						Worm value	85	196.023				Worm value	85	158.854
						Background value	86	232.423	229.677	33.6543		Background value	86	229.851	227.376	68.5223
							87	225.209					87	230.327
							88	231.4					88	221.951
												Worm value	89	151.369
												Background value	90	216.489	217.173	65.8037
													91	220.541
													92	214.488
												Worm value	93	139.215
												Background value	94	227.135	230.194	90.979
													95	231.05
													96	232.397
												Worm value	97	101.151
												Background value	98	227.802	230.624	129.473
													99	231.86
													100	232.209
												Worm value	101	126.982
												Background value	102	208.055	216.449	89.4667
													103	222.91
													104	218.381
												Worm value	105	154.412
												Background value	106	224.722	232.033	77.6207
													107	233.802
													108	237.574
Biological Replicate(BR) 3
WT (Control RNAi)(n=21)						WT (drl-1 RNAi)(n=21)						cep-1(gk138) (Control RNAi)(n=23)						cep-1(gk138) (drl-1 RNAi)(n=21)
	S.No.	Values	Mean Background Value	Sample values			S.No.	Values	Mean Background Value	Sample values			S.No.	Values	Mean Background Value	Sample values			S.No.	Values	Mean Background Value	Sample values
Worm value	1	147.335				Worm value	1	182.505				Worm value	1	137.237				Worm value	1	140.691
Background value	2	232.114	233.834	86.4993		Background value	2	232.117	235.24	52.7353		Background value	2	238.097	237.1	99.8633		Background value	2	224.122	228.523	87.832
	3	233.839					3	236.675					3	238.193					3	229.27
	4	235.55					4	236.929					4	235.011					4	232.177
Worm value	5	164.771				Worm value	5	165.396				Worm value	5	141.711				Worm value	5	149.805
Background value	6	233.781	235.395	70.6243		Background value	6	229.182	232.422	67.0263		Background value	6	237.233	238.644	96.933		Background value	6	234.082	235.803	85.9977
	7	236.176					7	231.611					7	239.707					7	235.866
	8	236.229					8	236.474					8	238.992					8	237.46
Worm value	9	140.338				Worm value	9	159.291				Worm value	9	136.977				Worm value	9	186.35
Background value	10	234.074	234.96	94.622		Background value	10	235.325	238.064	78.773		Background value	10	237.788	239.216	102.239		Background value	10	229.096	229.104	42.754
	11	235.501					11	239.123					11	240.072					11	228.194
	12	235.305					12	239.744					12	239.787					12	230.022
Worm value	13	154.229				Worm value	13	191.262				Worm value	13	147.223				Worm value	13	193.574
Background value	14	229.097	230.158	75.929		Background value	14	230.691	229.468	38.206		Background value	14	237.006	238.362	91.1393		Background value	14	223.144	223.842	30.2683
	15	228.88					15	230.17					15	238.7					15	221.313
	16	232.497					16	227.543					16	239.381					16	227.07
Worm value	17	188				Worm value	17	197.441				Worm value	17	152.912				Worm value	17	187.555
Background value	18	232.901	233.38	45.3797		Background value	18	234.924	237.362	39.9213		Background value	18	236.888	237.232	84.3203		Background value	18	233.775	230.357	42.8023
	19	234.522					19	237.852					19	239.538					19	233.929
	20	232.716					20	239.311					20	235.271					20	223.368
Worm value	21	173.792				Worm value	21	206.71				Worm value	21	136.329				Worm value	21	178.929
Background value	22	238.502	239.291	65.4987		Background value	22	233.179	234.5	27.7897		Background value	22	237.896	237.44	101.111		Background value	22	224.537	227.035	48.106
	23	239.774					23	235.093					23	234.785					23	230.194
	24	239.596					24	235.227					24	239.639					24	226.374
Worm value	25	172.344				Worm value	25	199.593				Worm value	25	135.858				Worm value	25	194.407
Background value	26	231.019	230.188	57.8443		Background value	26	224.479	226.892	27.2987		Background value	26	235.043	234.114	98.256		Background value	26	227.365	228.357	33.95
	27	230.154					27	227.569					27	234.975					27	230.142
	28	229.392					28	228.627					28	232.324					28	227.564
Worm value	29	165.838				Worm value	29	199.852				Worm value	29	137.541				Worm value	29	186.092
Background value	30	229.17	231.566	65.7277		Background value	30	220.582	221.183	21.331		Background value	30	238.705	240.206	102.665		Background value	30	227.371	224.297	38.2053
	31	230.508					31	221.874					31	240.784					31	226.313
	32	235.019					32	221.093					32	241.129					32	219.208
Worm value	33	177.678				Worm value	33	197.59				Worm value	33	141.426				Worm value	33	165.824
Background value	34	230.702	232.289	54.6113		Background value	34	232.07	234.988	37.3977		Background value	34	237.175	235.721	94.2953		Background value	34	236.539	238.185	72.3607
	35	234.412					35	236.177					35	235.767					35	239.142
	36	231.754					36	236.716					36	234.222					36	238.873
Worm value	37	192.97				Worm value	37	185.372				Worm value	37	126.635				Worm value	37	172.303
Background value	38	232.374	232.389	39.4193		Background value	38	231.564	230.892	45.52		Background value	38	228.054	227.644	101.009		Background value	38	228.465	229.455	57.1523
	39	234.472					39	230.421					39	227.233					39	232.879
	40	230.322					40	230.691					40						40	227.022
Worm value	41	174.425				Worm value	41	206.938				Worm value	41	147.911				Worm value	41	202.056
Background value	42	231.998	234.061	59.6357		Background value	42	230.455	233.068	26.1303		Background value	42	229.618	231.073	83.1623		Background value	42	232.836	234.08	32.0243
	43	233.487					43	233.092					43	231.464					43	234.457
	44	236.697					44	235.658					44	232.138					44	234.948
Worm value	45	169.175				Worm value	45	180.155				Worm value	45	142.387				Worm value	45	181.392
Background value	46	232.417	235.072	65.8967		Background value	46	230.826	230.312	50.1567		Background value	46	231.431	234.628	92.2413		Background value	46	234.299	235.59	54.1977
	47	235.761					47	230.518					47	233.446					47	235.541
	48	237.037					48	229.591					48	239.008					48	236.929
Worm value	49	207.036				Worm value	49	199.997				Worm value	49	147.457				Worm value	49	199.211
Background value	50	235.03	235.033	27.9967		Background value	50	227.609	228.361	28.3643		Background value	50	236.821	237.427	89.97		Background value	50	234.743	235.483	36.2717
	51	236.641					51	227.548					51	237.818					51	235.343
	52	233.427					52	229.927					52	237.642					52	236.362
Worm value	53	175.39				Worm value	53	204.076				Worm value	53	143.58				Worm value	53	190.264
Background value	54	232.97	232.339	56.9493		Background value	54	230.658	232.58	28.5043		Background value	54	238.813	239.802	96.2217		Background value	54	216.301	218.588	28.324
	55	233.991					55	235.431					55	240.23					55	218.812
	56	230.057					56	231.652					56	240.362					56	220.651
Worm value	57	195.915				Worm value	57	197.583				Worm value	57	127.408				Worm value	57	199.848
Background value	58	232.139	232.176	36.261		Background value	58	229.375	232.725	35.1417		Background value	58	237.855	239.741	112.333		Background value	58	227.385	228.896	29.0483
	59	233.859					59	233.755					59	240.305					59	228.119
	60	230.53					60	235.044					60	241.062					60	231.185
Worm value	61	163.842				Worm value	61	182.784				Worm value	61	140.656				Worm value	61	195.492
Background value	62	236.559	237.179	73.3373		Background value	62	230.237	230.296	47.512		Background value	62	235.139	236.274	95.6177		Background value	62	228.222	222.723	27.231
	63	237.13					63	229.058					63	236.315					63	223.435
	64	237.849					64	231.593					64	237.367					64	216.512
Worm value	65	173.268				Worm value	65	188.149				Worm value	65	127.859				Worm value	65	184.047
Background value	66	233.924	235.68	62.412		Background value	66	230.035	232.882	44.7333		Background value	66	233.331	234.866	107.007		Background value	66	231.569	232.854	48.8067
	67	235.506					67	234.152					67	235.59					67	234.451
	68	237.61					68	234.46					68	235.676					68	232.541
Worm value	69	170.248				Worm value	69	177.269				Worm value	69	130.576				Worm value	69	201.223
Background value	70	234.237	233.775	63.527		Background value	70	232.041	233.66	56.3913		Background value	70	234.962	234.285	103.709		Background value	70	235.766	234.128	32.9047
	71	234.5					71	234.66					71	235.174					71	236.788
	72	232.588					72	234.28					72	232.719					72	229.829
Worm value	73	184.736				Worm value	73	193.786				Worm value	73	167.901				Worm value	73	194.45
Background value	74	231.652	234.274	49.538		Background value	74	233.999	236.111	42.3253		Background value	74	240.204	239.954	72.0527		Background value	74	229.247	230.082	35.6317
	75	233.37					75	236.635					75	239.359					75	230.71
	76	237.8					76	237.7					76	240.298					76	230.288
Worm value	77	173.594				Worm value	77	216.996				Worm value	77	137.084				Worm value	77	213.866
Background value	78	233.143	233.327	59.7333		Background value	78	235.589	233.892	16.8963		Background value	78	237.732	238.598	101.514		Background value	78	232.71	233.534	19.6677
	79	234.559					79	235.248					79	240.679					79	235.341
	80	232.28					80	230.84					80	237.382					80	232.55
Worm value	81	178.419				Worm value	81	210.949				Worm value	81	143.515				Worm value	81	194.486
Background value	82	234.956	236.845	58.4257		Background value	82	231.221	233.94	22.991		Background value	82	237.238	237.778	94.2627		Background value	82	233.249	235.062	40.5757
	83	236.997					83	233.871					83	239.84					83	235.808
	84	238.581					84	236.728					84	236.255					84	236.128
												Worm value	85	133.053
												Background value	86	237.097	238.618	105.565
													87	238.979
													88	239.778
												Worm value	89	127.33
												Background value	90	239.042	239.154	111.824
													91	238.873
													92	239.547

## Sheet: Fig 4B
Fig 4B: Oil Red O staining Quantification
Biological Replicate(BR) 1 [data used in Fig 4B]
WT (n=20)						cep-1(gk138)(n=23)						eat-2(ad1116) (n=20)						eat-2(ad1116);cep-1(gk138)(n=21)
	S.No.	Values	Mean Background Value	Sample values			S.No.	Values	Mean Background Value	Sample values			S.No.	Values	Mean Background Value	Sample values			S.No.	Values	Mean Background Value	Sample values
Worm value	1	140.008				Worm value	1	92.05				Worm value	1	128.111				Worm value	1	83.7
Background value	2	180.123	185.672	45.6637		Background value	2	184.116	176.387	84.3373		Background value	2	162.648	162.648	34.537		Background value	2	183.004	173.978	90.2777
	3	177.013					3	185.411					3	175.75					3	164.417
	4	199.879					4	159.635					4	169.862					4	174.512
Worm value	5	91.827				Worm value	5	91.525				Worm value	5	114.127				Worm value	5	95.642
Background value	6	205.176	197.346	105.519		Background value	6	206.365	182.47	90.945		Background value	6	163.7	163.7	49.573		Background value	6	159.442	158.948	63.306
	7	201.354					7	166.858					7	155.118					7	155.233
	8	185.507					8	174.187					8	150.165					8	162.169
Worm value	9	132.15				Worm value	9	85.968				Worm value	9	107.177				Worm value	9	45.957
Background value	10	204.762	190.462	58.3117		Background value	10	191.397	177.195	91.227		Background value	10	149.149	149.149	41.972		Background value	10	137.911	135.357	89.4
	11	175.734					11	179.286					11	156.05					11	137.258
	12	190.889					12	160.902					12	143.228					12	130.902
Worm value	13	104.028				Worm value	13	93.899				Worm value	13	90.78				Worm value	13	72.27
Background value	14	205.562	200.062	96.0337		Background value	14	213.28	189.961	96.062		Background value	14	175.702	175.702	84.922		Background value	14	133.507	130.015	57.745
	15	198.104					15	175.275					15	160.869					15	126.195
	16	196.519					16	181.328					16	188.756					16	130.343
Worm value	17	125.829				Worm value	17	84.697				Worm value	17	103.867				Worm value	17	76.856
Background value	18	181.895	184.927	59.0977		Background value	18	191.42	181.533	96.8357		Background value	18	148.524	148.524	44.657		Background value	18	114.99	113.832	36.976
	19	176.972					19	190.639					19	141.815					19	113.536
	20	195.913					20	162.539					20	144.814					20	112.97
Worm value	21	104.473				Worm value	21	65.25				Worm value	21	101.038				Worm value	21	65.599
Background value	22	155.114	156.803	52.3303		Background value	22	169.329	159.044	93.794		Background value	22	146.298	146.298	45.26		Background value	22	135.888	136.646	71.0473
	23	158.025					23	167.869					23	144.578					23	140.424
	24	157.271					24	139.934					24	136.783					24	133.627
Worm value	25	114.653				Worm value	25	82.675				Worm value	25	107.469				Worm value	25	130.978
Background value	26	170.171	191.299	76.646		Background value	26	168.648	172.414	89.7387		Background value	26	145.732	145.732	38.263		Background value	26	153.198	154.367	23.3893
	27	206.267					27	174.807					27	132.993					27	151.064
	28	197.459					28	173.786					28	149.716					28	158.84
Worm value	29	92.514				Worm value	29	100.557				Worm value	29	104.908				Worm value	29	93.768
Background value	30	173.919	166.281	73.7673		Background value	30	204.719	196.468	95.9107		Background value	30	134.791	134.791	29.883		Background value	30	173.302	164.956	71.1877
	31	166.122					31	194.704					31	138.779					31	155.512
	32	158.803					32	189.98					32	133.499					32	166.053
Worm value	33	102.5				Worm value	33	62.264				Worm value	33	108.582				Worm value	33	89.164
Background value	34	170.896	185.426	82.9263		Background value	34	145.462	152.145	89.8807		Background value	34	126.496	126.496	17.914		Background value	34	192.792	189.155	99.9907
	35	177.589					35	147.703					35	127.917					35	189.075
	36	207.794					36	163.269					36	128.484					36	185.597
Worm value	37	107.228				Worm value	37	82.225				Worm value	37	107.622				Worm value	37	137.042
Background value	38	149.26	164.001	56.773		Background value	38	173.992	162.584	80.3593		Background value	38	141.321	141.321	33.699		Background value	38	173.791	168.937	31.8947
	39	166.68					39	156.988					39	155.317					39	162.283
	40	176.063					40	156.773					40	145.122					40	170.736
Worm value	41	94.732				Worm value	41	60.599				Worm value	41	105.653				Worm value	41	125.716
Background value	42	160.817	147.852	53.1197		Background value	42	136.871	141.123	80.5243		Background value	42	166.655	166.655	61.002		Background value	42	181.412	169.214	43.4983
	43	142.925					43	149.018					43	160.215					43	171.599
	44	139.813					44	137.481					44	147.571					44	154.632
Worm value	45	96.184				Worm value	45	74.194				Worm value	45	160.619				Worm value	45	96.035
Background value	46	163.792	160.323	64.1387		Background value	46	191.274	182.996	108.802		Background value	46	217.327	217.327	56.708		Background value	46	154.003	147.186	51.1507
	47	154.464					47	188.872					47	219.429					47	142.316
	48	162.712					48	168.841					48	185.888					48	145.238
Worm value	49	93.246				Worm value	49	79.277				Worm value	49	131.959				Worm value	49	97.642
Background value	50	169.899	169.961	76.715		Background value	50	140.959	144.359	65.0823		Background value	50	189.127	189.127	57.168		Background value	50	135.953	139.743	42.1007
	51	169.386					51	147.952					51	205.217					51	145.315
	52	170.598					52	144.167					52	169.115					52	137.96
Worm value	53	91.733				Worm value	53	63.483				Worm value	53	138.978				Worm value	53	77.288
Background value	54	147.26	158.884	67.1513		Background value	54	159.764	151.226	87.7427		Background value	54	173.478	173.478	34.5		Background value	54	135.821	140.517	63.2293
	55	162.922					55	153.158					55	174.672					55	143.875
	56	166.471					56	140.755					56	204.556					56	141.856
Worm value	57	88.951				Worm value	57	72.981				Worm value	57	154.286				Worm value	57	106.234
Background value	58	158.23	159.892	70.9413		Background value	58	141.301	139.926	66.9447		Background value	58	188.767	188.767	34.481		Background value	58	186.248	186.249	80.015
	59	164.75					59	140.572					59	215.905					59	190.739
	60	156.697					60	137.904					60	200.586					60	181.76
Worm value	61	99.114				Worm value	61	86.652				Worm value	61	162.101				Worm value	61	102.465
Background value	62	163.581	149.519	50.4053		Background value	62	150.373	142.978	56.3263		Background value	62	188.832	188.832	26.731		Background value	62	155.565	160.801	58.336
	63	146.359					63	140.657					63	183.746					63	168.76
	64	138.618					64	137.905					64	196.097					64	158.078
Worm value	65	103.619				Worm value	65	91.103				Worm value	65	132.741				Worm value	65	77.862
Background value	66	157.893	152.615	48.9957		Background value	66	140.465	139.505	48.4023		Background value	66	165.775	165.775	33.034		Background value	66	144.363	139.999	62.1373
	67	143.072					67	140.873					67	161.24					67	130.02
	68	156.879					68	137.178					68	159.698					68	145.615
Worm value	69	95.026				Worm value	69	72.093				Worm value	69	104.952				Worm value	69	77.892
Background value	70	156.494	155.914	60.8883		Background value	70	171.19	160.118	88.025		Background value	70	151.699	151.699	46.747		Background value	70	146.983	131.542	53.6503
	71	151.38					71	161.415					71	174.187					71	132.463
	72	159.869					72	147.749					72	188.331					72	115.181
Worm value	73	91.562				Worm value	73	96.576				Worm value	73	122.612				Worm value	73	111.885
Background value	74	144.463	146.992	55.4297		Background value	74	167.946	165.043	68.4667		Background value	74	194.57	194.57	71.958		Background value	74	162.417	163.57	51.6853
	75	143.55					75	166.033					75	195.672					75	171.077
	76	152.962					76	161.149					76	186.508					76	157.217
Worm value	77	120.576				Worm value	77	99.407				Worm value	77	133.931				Worm value	77	105.245
Background value	78	186.579	194.223	73.647		Background value	78	194.212	196.096	96.6887		Background value	78	178.942	178.942	45.011		Background value	78	155.486	148.188	42.943
	79	180.204					79	212.837					79	162.696					79	152.213
	80	215.886					80	181.238					80	164.427					80	136.865
						Worm value	81	104.159										Worm value	81	105.259
						Background value	82	213.297	197.366	93.2073								Background value	82	143.696	141.606	36.3467
							83	178.899											83	135.896
							84	199.903											84	145.225
						Worm value	85	79.165
						Background value	86	140.437	146.773	67.6077
							87	153.291
							88	146.59
						Worm value	89	68.741
						Background value	90	148.56	150.457	81.716
							91	157.87
							92	144.941
Biological Replicate(BR) 2
WT (n=20)						cep-1(gk138)(n=20)						eat-2(ad1116) (n=20)						eat-2(ad1116);cep-1(gk138)(n=20)
	S.No.	Values	Mean Background Value	Sample values			S.No.	Values	Mean Background Value	Sample values			S.No.	Values	Mean Background Value	Sample values			S.No.	Values	Mean Background Value	Sample values
Worm value	1	67.597				Worm value	1	65.259				Worm value	1	85.276				Worm value	1	96.472
Background value	2	125.138	134.704	67.107		Background value	2	127.455	140.352	75.0927		Background value	2	145.791	150.26	64.984		Background value	2	134.407	150.449	53.977
	3	131.354					3	150.092					3	153.515					3	142.284
	4	147.62					4	143.508					4	151.474					4	174.656
Worm value	5	79.52				Worm value	5	70.043				Worm value	5	85.882				Worm value	5	87.326
Background value	6	132.017	150.327	70.8067		Background value	6	123.309	143.058	73.0153		Background value	6	141.831	151.75	65.868		Background value	6	145.012	148.772	61.446
	7	146.729					7	148.756					7	154.572					7	152.661
	8	172.234					8	157.11					8	158.847					8	148.643
Worm value	9	77.191				Worm value	9	66.408				Worm value	9	88.807				Worm value	9	85.698
Background value	10	143.103	149.367	72.176		Background value	10	132.144	142.031	75.623		Background value	10	141.478	143.931	55.124		Background value	10	148.649	159.147	73.4487
	11	139.611					11	157.747					11	144.854					11	160.146
	12	165.387					12	136.202					12	145.461					12	168.645
Worm value	13	67.324				Worm value	13	64.001				Worm value	13	97.124				Worm value	13	96.785
Background value	14	126.422	138.679	71.355		Background value	14	137.813	149.367	85.3657		Background value	14	132.923	138.194	41.0697		Background value	14	132.962	151.605	54.82
	15	148.713					15	149.237					15	138.754					15	162.992
	16	140.902					16	161.05					16	142.904					16	158.861
Worm value	17	64.933				Worm value	17	64.024				Worm value	17	92.966				Worm value	17	88.118
Background value	18	133.916	139.989	75.0557		Background value	18	126.779	145.4	81.3757		Background value	18	128.911	140.212	47.2457		Background value	18	143.76	148.72	60.6023
	19	152.447					19	147.775					19	137.278					19	154.725
	20	133.603					20	161.645					20	154.446					20	147.676
Worm value	21	72.051				Worm value	21	64.777				Worm value	21	94.698				Worm value	21	78.136
Background value	22	136.422	150.746	78.6947		Background value	22	126.316	135.996	71.219		Background value	22	135.543	146.182	51.4837		Background value	22	130.195	144.327	66.191
	23	156.07					23	153.901					23	152.294					23	145.663
	24	159.745					24	127.771					24	150.708					24	157.123
Worm value	25	64.993				Worm value	25	81.661				Worm value	25	115.29				Worm value	25	87.951
Background value	26	122.861	145.289	80.2963		Background value	26	136.186	144.36	62.6987		Background value	26	139.734	142.209	26.9193		Background value	26	133.676	136.943	48.9923
	27	148.825					27	160.529					27	152.408					27	136.657
	28	164.182					28	136.364					28	134.486					28	140.497
Worm value	29	76.691				Worm value	29	73.525				Worm value	29	93.082				Worm value	29	119.668
Background value	30	124.531	138.724	62.033		Background value	30	152.562	149.689	76.164		Background value	30	136.761	143.482	50.4		Background value	30	131.615	149.344	29.6763
	31	130.214					31	165.494					31	140.5					31	151.249
	32	161.427					32	131.011					32	153.185					32	165.169
Worm value	33	83.8				Worm value	33	73.112				Worm value	33	111.336				Worm value	33	94.804
Background value	34	135.147	152.772	68.9723		Background value	34	137.141	141.245	68.1327		Background value	34	136.347	138.997	27.6607		Background value	34	135.076	151.307	56.5027
	35	158.625					35	145.684					35	136.789					35	155.184
	36	164.545					36	140.909					36	143.854					36	163.66
Worm value	37	87.91				Worm value	37	56.444				Worm value	37	93.397				Worm value	37	93.436
Background value	38	144.613	145.198	57.2877		Background value	38	138.28	148.338	91.894		Background value	38	135.586	139.606	46.2087		Background value	38	134.683	146.507	53.0713
	39	156.9					39	152.532					39	137.841					39	147.288
	40	134.08					40	154.202					40	145.39					40	157.551
Worm value	41	66.746				Worm value	41	76.76				Worm value	41	100.11				Worm value	41	71.033
Background value	42	145.373	145.977	79.231		Background value	42	131.168	140.586	63.8263		Background value	42	129.446	135.87	35.76		Background value	42	137.453	145.053	74.02
	43	162.539					43	141.937					43	129.251					43	142.604
	44	130.019					44	148.654					44	148.913					44	155.102
Worm value	45	80.456				Worm value	45	71.802				Worm value	45	93.544				Worm value	45	65.813
Background value	46	130.06	142.332	61.8763		Background value	46	139.075	145.283	73.4813		Background value	46	133.829	143.694	50.1497		Background value	46	147.135	138.991	73.1777
	47	137.894					47	144.535					47	148.464					47	160.778
	48	159.043					48	152.24					48	148.788					48	109.059
Worm value	49	66.055				Worm value	49	67.891				Worm value	49	91.099				Worm value	49	81.969
Background value	50	133.415	142.475	76.4203		Background value	50	136.295	144.562	76.6707		Background value	50	132.714	144.121	53.022		Background value	50	142.738	150.844	68.8747
	51	132.668					51	145.141					51	146.537					51	158.425
	52	161.343					52	152.249					52	153.112					52	151.368
Worm value	53	74.134				Worm value	53	65.157				Worm value	53	89.112				Worm value	53	79.414
Background value	54	131.318	146.421	72.287		Background value	54	131.561	139.535	74.378		Background value	54	133.767	139.938	50.8263		Background value	54	134.475	147.904	68.49
	55	143.595					55	139.653					55	144.571					55	147.005
	56	164.35					56	147.391					56	141.477					56	162.232
Worm value	57	74.139				Worm value	57	64.052				Worm value	57	88.39				Worm value	57	75.761
Background value	58	128.097	150.745	76.6057		Background value	58	145.344	149.448	85.3957		Background value	58	129.413	137.061	48.671		Background value	58	141.316	153.88	78.1187
	59	151.793					59	142.736					59	135.023					59	153.005
	60	172.344					60	160.263					60	146.747					60	167.318
Worm value	61	72.702				Worm value	61	73.805				Worm value	61	98.157				Worm value	61	69.534
Background value	62	116.618	136.644	63.9423		Background value	62	127.379	135.205	61.3997		Background value	62	129.953	132.44	34.283		Background value	62	152.76	155.364	85.8297
	63	130.486					63	134.774					63	140.314					63	165.642
	64	162.829					64	143.461					64	127.053					64	147.689
Worm value	65	77.914				Worm value	65	62.565				Worm value	65	106.723				Worm value	65	76.217
Background value	66	133.779	138.508	60.5937		Background value	66	125.383	132.365	69.8003		Background value	66	126.669	136.726	30.0033		Background value	66	140.087	153.566	77.3493
	67	136.251					67	132.479					67	137.215					67	153.136
	68	145.493					68	139.234					68	146.295					68	167.476
Worm value	69	78.392				Worm value	69	67.187				Worm value	69	92.024				Worm value	69	86.224
Background value	70	139.605	155.345	76.9533		Background value	70	127.167	137.582	70.3947		Background value	70	154.001	153.68	61.6557		Background value	70	140.033	148.774	62.5503
	71	155.895					71	136.703					71	160.757					71	146.67
	72	170.536					72	148.875					72	146.281					72	159.62
Worm value	73	69.374				Worm value	73	68.844				Worm value	73	98.896				Worm value	73	81.255
Background value	74	124.658	142.598	73.2237		Background value	74	139.288	151.094	82.25		Background value	74	138.434	143.979	45.0827		Background value	74	162.97	151.668	70.413
	75	143.544					75	158.075					75	147.631					75	149.921
	76	159.591					76	155.919					76	145.871					76	142.113
Worm value	77	89.496				Worm value	77	73.519				Worm value	77	90.25				Worm value	77	66.414
Background value	78	136.541	148.996	59.5003		Background value	78	119.317	134.079	60.5603		Background value	78	132.533	137.343	47.093		Background value	78	143.728	128.101	61.6867
	79	148.932					79	127.105					79	140.894					79	124.1
	80	161.516					80	155.816					80	138.602					80	116.474
Biological Replicate(BR) 3
WT (n=28)						cep-1(gk138)(n=23)						eat-2(ad1116) (n=23)						eat-2(ad1116);cep-1(gk138)(n=21)
	S.No.	Values	Mean Background Value	Sample values			S.No.	Values	Mean Background Value	Sample values			S.No.	Values	Mean Background Value	Sample values			S.No.	Values	Mean Background Value	Sample values
Worm value	1	100.726				Worm value	1	80.656				Worm value	1	96.856				Worm value	1	66.4
Background value	2	207.393	195.809	95.083		Background value	2	180.31	174.601	93.9447		Background value	2	176.82	158.095	61.2387		Background value	2	169.701	158.714	92.3137
	3	208.484					3	167.475					3	170.175					3	159.346
	4	171.55					4	176.017					4	127.289					4	147.094
Worm value	5	90.354				Worm value	5	52.384				Worm value	5	103.75				Worm value	5	111.291
Background value	6	207.889	197.162	106.808		Background value	6	178.794	171.054	118.67		Background value	6	174.973	176.376	72.6257		Background value	6	175.194	167.387	56.0963
	7	191.706					7	164.976					7	176.953					7	166.844
	8	191.891					8	169.392					8	177.201					8	160.124
Worm value	9	96.335				Worm value	9	46.937				Worm value	9	82.607				Worm value	9	89.739
Background value	10	206.645	195.57	99.235		Background value	10	187.487	175.797	128.86		Background value	10	178.077	174.307	91.7		Background value	10	145.963	144.817	55.0777
	11	183.512					11	184.959					11	175.667					11	143.099
	12	196.553					12	154.945					12	169.177					12	145.388
Worm value	13	92.472				Worm value	13	54.217				Worm value	13	92.68				Worm value	13	81.633
Background value	14	206.762	189.879	97.407		Background value	14	163.946	162.693	108.476		Background value	14	183.923	177.984	85.3043		Background value	14	151.267	145.908	64.2747
	15	187.784					15	159.668					15	180.71					15	147.969
	16	175.091					16	164.466					16	169.32					16	138.487
Worm value	17	94.477				Worm value	17	42.822				Worm value	17	113.176				Worm value	17	80.511
Background value	18	211.826	195.697	101.22		Background value	18	163.497	158.343	115.521		Background value	18	177.939	172.892	59.7157		Background value	18	179.529	175.619	95.108
	19	201.916					19	155.756					19	175.328					19	173.989
	20	173.35					20	155.776					20	165.408					20	173.339
Worm value	21	91.418				Worm value	21	52.386				Worm value	21	65.315				Worm value	21	67.061
Background value	22	191.077	196.638	105.22		Background value	22	181.09	173.471	121.085		Background value	22	181.173	180.955	115.64		Background value	22	163.403	159.777	92.7163
	23	206.885					23	172.8					23	184.844					23	151.535
	24	191.952					24	166.522					24	176.847					24	164.394
Worm value	25	77.122				Worm value	25	52.942				Worm value	25	69.252				Worm value	25	62.702
Background value	26	190.465	201.684	124.562		Background value	26	174.14	172.458	119.516		Background value	26	176.129	171.902	102.65		Background value	26	182.681	181.255	118.553
	27	205.991					27	171.982					27	174.796					27	181.541
	28	208.595					28	171.252					28	164.78					28	179.543
Worm value	29	66.58				Worm value	29	53.949				Worm value	29	75.874				Worm value	29	53.788
Background value	30	179.098	178.581	112.001		Background value	30	172.046	165.335	111.386		Background value	30	161.976	171.869	95.9947		Background value	30	173.801	177.692	123.904
	31	175.521					31	156.557					31	178.525					31	178.647
	32	181.123					32	167.402					32	175.105					32	180.629
Worm value	33	89.549				Worm value	33	44.918				Worm value	33	81.416				Worm value	33	44.368
Background value	34	182.104	183.625	94.0757		Background value	34	179.589	165.139	120.221		Background value	34	181.946	182.403	100.987		Background value	34	178.63	181.113	136.745
	35	190.272					35	158.159					35	185.099					35	182.359
	36	178.498					36	157.668					36	180.164					36	182.35
Worm value	37	75.548				Worm value	37	46.881				Worm value	37	94.02				Worm value	37	49.255
Background value	38	181.861	191.69	116.142		Background value	38	182.575	169.061	122.18		Background value	38	170.194	172.408	78.3883		Background value	38	154.485	164.224	114.969
	39	204.673					39	160.431					39	173.388					39	166.82
	40	188.536					40	164.177					40	173.643					40	171.368
Worm value	41	66.568				Worm value	41	38.803				Worm value	41	86.584				Worm value	41	94.912
Background value	42	187.45	181.297	114.729		Background value	42	184.447	170.943	132.14		Background value	42	180.793	181.908	95.324		Background value	42	150.35	155.976	61.0637
	43	183.285					43	158.256					43	182.601					43	156.58
	44	173.155					44	170.125					44	182.33					44	160.997
Worm value	45	44.834				Worm value	45	41.472				Worm value	45	85.104				Worm value	45	66.76
Background value	46	154.836	156.309	111.475		Background value	46	182.227	179.235	137.763		Background value	46	187.735	170.434	85.3303		Background value	46	154.054	158.231	91.4707
	47	153.17					47	178.502					47	158.446					47	148.689
	48	160.921					48	176.976					48	165.122					48	171.949
Worm value	49	65.072				Worm value	49	46.235				Worm value	49	99.012				Worm value	49	44.826
Background value	50	183.917	175.917	110.845		Background value	50	182.62	166.743	120.508		Background value	50	152.17	166.935	67.9227		Background value	50	175.837	178.499	133.673
	51	188.695					51	166.334					51	168.755					51	180.674
	52	155.139					52	151.275					52	179.879					52	178.985
Worm value	53	56.932				Worm value	53	52.572				Worm value	53	79.196				Worm value	53	54.978
Background value	54	168.921	157.494	100.562		Background value	54	179.824	173.433	120.861		Background value	54	184.514	174.434	95.2377		Background value	54	177.405	175.322	120.344
	55	150.301					55	175.094					55	174.882					55	181.027
	56	153.259					56	165.38					56	163.905					56	167.535
Worm value	57	62.074				Worm value	57	61.524				Worm value	57	99.056				Worm value	57	46.393
Background value	58	167.153	155.501	93.4273		Background value	58	180.34	173.053	111.529		Background value	58	175.472	165.024	65.9683		Background value	58	174.312	172.601	126.208
	59	152.706					59	175.058					59	144.953					59	179.423
	60	146.645					60	163.762					60	174.648					60	164.067
Worm value	61	44.448				Worm value	61	42.48				Worm value	61	86.846				Worm value	61	64.82
Background value	62	166.683	158.463	114.015		Background value	62	153.38	161.209	118.729		Background value	62	188.155	176.545	89.6993		Background value	62	178.444	173.908	109.088
	63	151.414					63	169.784					63	170.589					63	174.404
	64	157.293					64	160.463					64	170.892					64	168.877
Worm value	65	42.376				Worm value	65	50.682				Worm value	65	85.955				Worm value	65	66.414
Background value	66	157.215	152.303	109.927		Background value	66	152.218	158.252	107.57		Background value	66	168.383	164.772	78.8167		Background value	66	159.622	156.545	90.1313
	67	152.527					67	160.854					67	158.113					67	154.994
	68	147.166					68	161.683					68	167.819					68	155.02
Worm value	69	57.904				Worm value	69	57.438				Worm value	69	87.399				Worm value	69	42.762
Background value	70	156.196	149.896	91.9917		Background value	70	166.593	163.194	105.756		Background value	70	189.103	184.672	97.2733		Background value	70	157.401	172.877	130.115
	71	152.922					71	155.174					71	187.139					71	176.604
	72	140.569					72	167.814					72	177.775					72	184.625
Worm value	73	55.464				Worm value	73	59.902				Worm value	73	114.808				Worm value	73	65.268
Background value	74	171.164	162.722	107.258		Background value	74	183.235	179.049	119.147		Background value	74	176.123	168.061	53.2527		Background value	74	167.901	163.781	98.5133
	75	163.306					75	186.161					75	161.684					75	153.512
	76	153.696					76	167.752					76	166.375					76	169.931
Worm value	77	57.028				Worm value	77	53.109				Worm value	77	70.009				Worm value	77	74.933
Background value	78	180.715	179.043	122.015		Background value	78	160.807	172.352	119.243		Background value	78	189.827	178.43	108.421		Background value	78	154.481	158.726	83.7933
	79	179.196					79	180.682					79	166.123					79	158.254
	80	177.217					80	175.566					80	179.341					80	163.444
Worm value	81	34.311				Worm value	81	46.352				Worm value	81	86.317				Worm value	81	45.149
Background value	82	157.494	152.551	118.24		Background value	82	176.645	161.889	115.537		Background value	82	186.177	187.98	101.663		Background value	82	151.083	156.172	111.023
	83	149.784					83	156.779					83	185.142					83	157.931
	84	150.375					84	152.244					84	192.62					84	159.503
Worm value	85	50.423				Worm value	85	37.943				Worm value	85	99.322
Background value	86	156.534	151.688	101.265		Background value	86	171.525	164.824	126.881		Background value	86	192.392	185.382	86.06
	87	147.797					87	162.585					87	186.497
	88	150.734					88	160.361					88	177.257
Worm value	89	40.313				Worm value	89	40.528				Worm value	89	109.072
Background value	90	168.245	168.408	128.095		Background value	90	178.039	175.981	135.453		Background value	90	198.553	179.424	70.3517
	91	169.745					91	177.097					91	181.633
	92	167.235					92	172.807					92	158.085
Worm value	93	51.068
Background value	94	172.349	173.451	122.383
	95	168.915
	96	179.09
Worm value	97	36.879
Background value	98	157.982	159.193	122.314
	99	159.41
	100	160.187
Worm value	101	57.372
Background value	102	159.157	159.436	102.064
	103	159.511
	104	159.639
Worm value	105	73.333
Background value	106	179.767	173.49	100.157
	107	175.511
	108	165.191
Worm value	109	74.27
Background value	110	153.321	147.432	73.162
	111	141.983
	112	146.992

## Sheet: S2D Fig
S2D Fig: Individual values for Puncta number per seam cell
Biological Replicate(BR) 1 [data used in S2D Fig]
lgg1::gfp				cep-1(gk138);lgg1::gfp				daf-2(e1370);lgg1::gfp				daf-2(e1370);cep-1(gk138);lgg1::gfp
No. of Puncta	No. of seam cells	Puncta/seam cell		No. of Puncta	No. of seam cells	Puncta/seam cell		No. of Puncta	No. of seam cells	Puncta/seam cell		No. of Puncta	No. of seam cells	Puncta/seam cell
80	18	4.44444		26	8	3.25		342	21	16.2857		96	11	8.72727
50	13	3.84615		26	20	1.3		219	11	19.9091		133	16	8.3125
81	13	6.23077		11	11	1		260	19	13.6842		43	4	10.75
76	8	9.5		23	6	3.83333		142	13	10.9231		52	10	5.2
46	10	4.6		97	14	6.92857		98	9	10.8889		65	13	5
66	21	3.14286		102	9	11.3333		90	7	12.8571		15	2	7.5
25	11	2.27273		41	7	5.85714		91	7	13		117	12	9.75
17	7	2.42857		38	16	2.375		69	6	11.5		88	10	8.8
40	27	1.48148		59	14	4.21429		35	3	11.6667		118	7	16.8571
22	12	1.83333		13	11	1.18182		33	3	11		120	7	17.1429
38	9	4.22222		16	22	0.727273		105	8	13.125		74	9	8.22222
26	14	1.85714		25	18	1.38889		64	7	9.14286		76	7	10.8571
38	8	4.75		32	17	1.88235		77	8	9.625		112	13	8.61538
71	11	6.45455		36	8	4.5		27	3	9		101	7	14.4286
41	8	5.125		16	20	0.8		57	7	8.14286		130	6	21.6667
68	17	4		16	10	1.6		49	5	9.8		209	10	20.9
36	31	1.16129		6	12	0.5		70	7	10		83	5	16.6
				10	12	0.833333		45	5	9		202	12	16.8333
				4	5	0.8		90	12	7.5		51	4	12.75
				8	12	0.666667		70	7	10		51	5	10.2
												76	8	9.5
Biological Replicate(BR) 2
lgg1::gfp				cep-1(gk138);lgg1::gfp				daf-2(e1370);lgg1::gfp				daf-2(e1370);cep-1(gk138);lgg1::gfp
No. of Puncta	No. of seam cells	Puncta/seam cell		No. of Puncta	No. of seam cells	Puncta/seam cell		No. of Puncta	No. of seam cells	Puncta/seam cell		No. of Puncta	No. of seam cells	Puncta/seam cell
89	22	4.04545		20	10	2		97	8	12.125		255	11	23.1818
49	12	4.08333		32	14	2.28571		163	9	18.1111		88	8	11
34	8	4.25		18	7	2.57143		90	7	12.8571		134	11	12.1818
29	16	1.8125		15	6	2.5		105	10	10.5		87	9	9.66667
10	14	0.714286		19	15	1.26667		138	8	17.25		35	3	11.6667
26	8	3.25		14	15	0.933333		31	2	15.5		86	7	12.2857
10	10	1		29	12	2.41667		33	3	11		25	2	12.5
35	11	3.18182		19	7	2.71429		138	12	11.5		95	8	11.875
19	20	0.95		19	9	2.11111		110	10	11		73	7	10.4286
15	14	1.07143		41	11	3.72727		28	3	9.33333		58	5	11.6
40	15	2.66667		19	5	3.8		54	6	9		106	11	9.63636
18	16	1.125		24	18	1.33333		76	7	10.8571		107	8	13.375
15	8	1.875		50	15	3.33333		109	10	10.9		89	10	8.9
16	3	5.33333		30	17	1.76471		183	14	13.0714		67	7	9.57143
18	10	1.8		15	11	1.36364		57	5	11.4		118	13	9.07692
51	14	3.64286		10	12	0.833333		85	8	10.625		14	2	7
3	5	0.6		21	6	3.5		97	8	12.125		133	10	13.3
10	3	3.33333		15	13	1.15385		53	4	13.25
40	4	10		39	16	2.4375
11	7	1.57143

## Sheet: S3 Fig
S3 Fig: Oil Red O staining Quantification
Biological Replicate(BR) 1 [data used in S3 Fig]
WT (n=20)						cep-1(gk138)(n=24)						eat-2(ad465) (n=23)						eat-2(ad465);cep-1(gk138)(n=21)
	S.No.	Values	Mean Background Value	Sample values			S.No.	Values	Mean Background Value	Sample values			S.No.	Values	Mean Background Value	Sample values			S.No.	Values	Mean Background Value	Sample values
Worm value	1	128.853				Worm value	1	69.895				Worm value	1	97.948				Worm value	1	118.578
Background value	2	213.627	187.357	58.504		Background value	2	188.918	178.929	109.034		Background value	2	166.627	163.499	65.551		Background value	2	254	254	135.422
	3	177.779					3	185.454					3	164.467					3	253.999
	4	170.665					4	162.416					4	159.403					4	254
Worm value	5	121.998				Worm value	5	91.492				Worm value	5	119.412				Worm value	5	108.112
Background value	6	202.847	182.452	60.454		Background value	6	187.759	185.747	94.2553		Background value	6	150.589	159.793	40.3807		Background value	6	222.735	217.347	109.235
	7	170.799					7	181.688					7	161.66					7	212.86
	8	173.71					8	187.795					8	167.129					8	216.445
Worm value	9	112.018				Worm value	9	67.496				Worm value	9	126.879				Worm value	9	77.433
Background value	10	188.172	178.35	66.3317		Background value	10	179.648	173.465	105.969		Background value	10	152.228	153.194	26.3153		Background value	10	178.643	177.831	100.398
	11	183.987					11	180.545					11	150.334					11	182.27
	12	162.89					12	160.201					12	157.021					12	172.579
Worm value	13	120.897				Worm value	13	79.164				Worm value	13	108.986				Worm value	13	71.636
Background value	14	210.528	201.284	80.387		Background value	14	156.011	170.423	91.2587		Background value	14	154.109	158.931	49.9453		Background value	14	156.133	153.185	81.549
	15	199.976					15	177.752					15	154.721					15	151.862
	16	193.348					16	177.505					16	167.964					16	151.56
Worm value	17	77.044				Worm value	17	91.055				Worm value	17	114.711				Worm value	17	105.79
Background value	18	179.926	184.762	107.718		Background value	18	197.388	202.737	111.682		Background value	18	166.004	170.123	55.4123		Background value	18	201.323	187.967	82.1767
	19	182.534					19	205.458					19	183.134					19	191.807
	20	191.826					20	205.365					20	161.232					20	170.77
Worm value	21	103.37				Worm value	21	99.126				Worm value	21	108.455				Worm value	21	113.988
Background value	22	176.413	175.25	71.8803		Background value	22	217.121	204.655	105.529		Background value	22	133.896	135.21	26.7553		Background value	22	218.805	222.8	108.812
	23	181.557					23	205.532					23	133.327					23	229.869
	24	167.781					24	191.312					24	138.408					24	219.727
Worm value	25	117.174				Worm value	25	110.925				Worm value	25	106.107				Worm value	25	94.178
Background value	26	200.667	187.412	70.2383		Background value	26	181.019	190.603	79.6783		Background value	26	128.619	131.679	25.5717		Background value	26	161.934	156.078	61.9
	27	198.979					27	202.019					27	133.053					27	159.69
	28	162.591					28	188.772					28	133.364					28	146.61
Worm value	29	107.535				Worm value	29	109.574				Worm value	29	94.833				Worm value	29	60.972
Background value	30	199.48	181.388	73.853		Background value	30	182.21	185.699	76.125		Background value	30	127.858	133.202	38.369		Background value	30	151.12	145.448	84.4757
	31	164.813					31	195.617					31	129.812					31	139.099
	32	179.871					32	179.27					32	141.936					32	146.124
Worm value	33	120.762				Worm value	33	77.857				Worm value	33	92.442				Worm value	33	85.104
Background value	34	219.612	211.183	90.421		Background value	34	181.224	172.67	94.8133		Background value	34	130.883	127.311	34.869		Background value	34	164.624	162.211	77.1067
	35	219.887					35	173.429					35	133.137					35	165.611
	36	194.05					36	163.358					36	117.913					36	156.397
Worm value	37	132.27				Worm value	37	99.352				Worm value	37	107.229				Worm value	37	70.785
Background value	38	221.438	206.565	74.295		Background value	38	183.647	170.55	71.1977		Background value	38	133.302	132.791	25.5617		Background value	38	172.74	171.714	100.929
	39	214.064					39	164.689					39	142.698					39	171.483
	40	184.193					40	163.313					40	122.372					40	170.918
Worm value	41	154.624				Worm value	41	56.432				Worm value	41	75.899				Worm value	41	62.84
Background value	42	192.125	185.657	31.0333		Background value	42	164.847	165.432	109		Background value	42	130.272	132.808	56.9087		Background value	42	151.106	163.67	100.83
	43	195.078					43	161.297					43	135.809					43	169.793
	44	169.769					44	170.152					44	132.342					44	170.112
Worm value	45	83.265				Worm value	45	95.628				Worm value	45	99.314				Worm value	45	88.094
Background value	46	152.161	150.992	67.7273		Background value	46	161.22	165.26	69.6317		Background value	46	144.493	139.326	40.012		Background value	46	147.402	147.119	59.0247
	47	156.647					47	159.838					47	134.698					47	139.133
	48	144.169					48	174.721					48	138.787					48	154.821
Worm value	49	85.165				Worm value	49	91.135				Worm value	49	81.688				Worm value	49	77.777
Background value	50	151.205	151.946	66.7813		Background value	50	190.316	175.407	84.272		Background value	50	127.324	126.251	44.5633		Background value	50	173.893	175.165	97.388
	51	161.285					51	175.625					51	127.078					51	172.599
	52	143.349					52	160.28					52	124.352					52	179.003
Worm value	53	79.458				Worm value	53	101.377				Worm value	53	81.566				Worm value	53	81.595
Background value	54	150.604	150.33	70.872		Background value	54	198.057	184.87	83.493		Background value	54	127.26	122.656	41.0897		Background value	54	163.974	162.488	80.893
	55	151.527					55	189.019					55	132.321					55	166.113
	56	148.859					56	167.534					56	108.386					56	157.377
Worm value	57	82.579				Worm value	57	75.771				Worm value	57	111.308				Worm value	57	74.18
Background value	58	158.423	159.93	77.351		Background value	58	201.828	185.722	109.951		Background value	58	183.361	179.869	68.5613		Background value	58	159.867	161.387	87.207
	59	162.828					59	192.609					59	178.282					59	159.398
	60	158.539					60	162.728					60	177.965					60	164.896
Worm value	61	101.943				Worm value	61	102.704				Worm value	61	91.216				Worm value	61	85.308
Background value	62	172.103	170.889	68.9457		Background value	62	195.75	199.07	96.3663		Background value	62	146.517	149.094	57.8777		Background value	62	172.245	170.896	85.5877
	63	157.122					63	201.503					63	152.219					63	165.939
	64	183.441					64	199.958					64	148.545					64	174.503
Worm value	65	99.466				Worm value	65	116.171				Worm value	65	98.771				Worm value	65	85.933
Background value	66	173.202	173.561	74.0953		Background value	66	208.985	200.015	83.844		Background value	66	137.424	142.824	44.053		Background value	66	175.975	178.394	92.461
	67	169.791					67	189.167					67	143.093					67	177.076
	68	177.691					68	201.893					68	147.955					68	182.131
Worm value	69	97.63				Worm value	69	82.398				Worm value	69	83.409				Worm value	69	95.212
Background value	70	193.243	193.179	95.549		Background value	70	194.021	185.562	103.164		Background value	70	152.908	145.6	62.191		Background value	70	181.195	179.429	84.2173
	71	190.252					71	182.815					71	142.532					71	181.051
	72	196.042					72	179.849					72	141.36					72	176.042
Worm value	73	71.52				Worm value	73	109.699				Worm value	73	110.102				Worm value	73	99.683
Background value	74	141.469	142.37	70.8503		Background value	74	161.452	165.144	55.4453		Background value	74	155.014	162.194	52.092		Background value	74	178.277	177.766	78.0827
	75	150.786					75	177.304					75	182.136					75	171.308
	76	134.856					76	156.677					76	149.432					76	183.712
Worm value	77	106.887				Worm value	77	97.339				Worm value	77	87.451				Worm value	77	94.17
Background value	78	213.183	201.985	95.0977		Background value	78	173.464	173.776	76.4367		Background value	78	133.944	130.064	42.6133		Background value	78	194.015	190.657	96.4873
	79	205.092					79	159.561					79	124.691					79	189.009
	80	187.679					80	188.302					80	131.558					80	188.948
						Worm value	81	131.886				Worm value	81	81.878				Worm value	81	82.529
						Background value	82	187.563	177.974	46.0877		Background value	82	149.024	150.573	68.6947		Background value	82	193.617	193.657	111.128
							83	176.298					83	149.571					83	193.655
							84	170.06					84	153.123					84	193.698
						Worm value	85	121.271				Worm value	85	101.625
						Background value	86	186.983	179.2	57.9293		Background value	86	162.454	160.038	58.4127
							87	173.75					87	163.352
							88	176.868					88	154.307
						Worm value	89	87.829				Worm value	89	130.564
						Background value	90	201.586	184.425	96.596		Background value	90	168.968	155.952	25.388
							91	167.362					91	158.231
							92	184.327					92	140.657
						Worm value	93	88.717
						Background value	94	162.837	172.675	83.9583
							95	188.674
							96	166.515
Biological Replicate(BR) 2
WT (n=20)						cep-1(gk138)(n=20)						eat-2(ad465) (n=24)						eat-2(ad465);cep-1(gk138)(n=20)
	S.No.	Values	Mean Background Value	Sample values			S.No.	Values	Mean Background Value	Sample values			S.No.	Values	Mean Background Value	Sample values			S.No.	Values	Mean Background Value	Sample values
Worm value	1	67.597				Worm value	1	65.259				Worm value	1	72.038				Worm value	1	76.663
Background value	2	125.138	134.704	67.107		Background value	2	127.455	140.352	75.0927		Background value	2	111.826	122.473	50.4347		Background value	2	139.435	150.326	73.6633
	3	131.354					3	150.092					3	123.809					3	147.021
	4	147.62					4	143.508					4	131.783					4	164.523
Worm value	5	79.52				Worm value	5	70.043				Worm value	5	76.781				Worm value	5	81.745
Background value	6	132.017	150.327	70.8067		Background value	6	123.309	143.058	73.0153		Background value	6	115.964	122.66	45.8787		Background value	6	136.927	146.089	64.3437
	7	146.729					7	148.756					7	121.617					7	145.408
	8	172.234					8	157.11					8	130.398					8	155.931
Worm value	9	77.191				Worm value	9	66.408				Worm value	9	73.545				Worm value	9	74.922
Background value	10	143.103	149.367	72.176		Background value	10	132.144	142.031	75.623		Background value	10	111.662	122.643	49.0983		Background value	10	129.611	134.955	60.0327
	11	139.611					11	157.747					11	119.38					11	136.684
	12	165.387					12	136.202					12	136.888					12	138.569
Worm value	13	67.324				Worm value	13	64.001				Worm value	13	77.06				Worm value	13	79.031
Background value	14	126.422	138.679	71.355		Background value	14	137.813	149.367	85.3657		Background value	14	115.904	115.065	38.005		Background value	14	136.37	142.784	63.753
	15	148.713					15	149.237					15	120.366					15	142.858
	16	140.902					16	161.05					16	108.925					16	149.124
Worm value	17	64.933				Worm value	17	64.024				Worm value	17	85.522				Worm value	17	77.041
Background value	18	133.916	139.989	75.0557		Background value	18	126.779	145.4	81.3757		Background value	18	130.602	136.38	50.8583		Background value	18	131.053	144.469	67.4283
	19	152.447					19	147.775					19	140.418					19	147.348
	20	133.603					20	161.645					20	138.121					20	155.007
Worm value	21	72.051				Worm value	21	64.777				Worm value	21	100.424				Worm value	21	70.965
Background value	22	136.422	150.746	78.6947		Background value	22	126.316	135.996	71.219		Background value	22	151.975	146.45	46.026		Background value	22	126.104	136.282	65.3167
	23	156.07					23	153.901					23	155.091					23	139.224
	24	159.745					24	127.771					24	132.284					24	143.517
Worm value	25	64.993				Worm value	25	81.661				Worm value	25	84.61				Worm value	25	71.326
Background value	26	122.861	145.289	80.2963		Background value	26	136.186	144.36	62.6987		Background value	26	131.065	138.024	53.4143		Background value	26	132.002	141.869	70.5433
	27	148.825					27	160.529					27	138.323					27	138.378
	28	164.182					28	136.364					28	144.685					28	155.228
Worm value	29	76.691				Worm value	29	73.525				Worm value	29	85.159				Worm value	29	77.239
Background value	30	124.531	138.724	62.033		Background value	30	152.562	149.689	76.164		Background value	30	127.646	132.386	47.2273		Background value	30	135.157	145.751	68.5123
	31	130.214					31	165.494					31	131.862					31	145.438
	32	161.427					32	131.011					32	137.651					32	156.659
Worm value	33	83.8				Worm value	33	73.112				Worm value	33	95.994				Worm value	33	73.811
Background value	34	135.147	152.772	68.9723		Background value	34	137.141	141.245	68.1327		Background value	34	121.297	135.547	39.5527		Background value	34	131.303	135.71	61.899
	35	158.625					35	145.684					35	136.216					35	138.581
	36	164.545					36	140.909					36	149.127					36	137.246
Worm value	37	87.91				Worm value	37	56.444				Worm value	37	94.568				Worm value	37	74.427
Background value	38	144.613	145.198	57.2877		Background value	38	138.28	148.338	91.894		Background value	38	127.366	128.37	33.8017		Background value	38	125.874	141.286	66.8587
	39	156.9					39	152.532					39	129.365					39	138.284
	40	134.08					40	154.202					40	128.378					40	159.699
Worm value	41	66.746				Worm value	41	76.76				Worm value	41	91.679				Worm value	41	67.98
Background value	42	145.373	145.977	79.231		Background value	42	131.168	140.586	63.8263		Background value	42	130.588	136.839	45.1597		Background value	42	124.604	135.526	67.5457
	43	162.539					43	141.937					43	135.568					43	137.061
	44	130.019					44	148.654					44	144.36					44	144.912
Worm value	45	80.456				Worm value	45	71.802				Worm value	45	90.569				Worm value	45	72.286
Background value	46	130.06	142.332	61.8763		Background value	46	139.075	145.283	73.4813		Background value	46	133.66	135.486	44.9167		Background value	46	135.034	146.403	74.1167
	47	137.894					47	144.535					47	144.69					47	143.401
	48	159.043					48	152.24					48	128.107					48	160.773
Worm value	49	66.055				Worm value	49	67.891				Worm value	49	97.874				Worm value	49	78.581
Background value	50	133.415	142.475	76.4203		Background value	50	136.295	144.562	76.6707		Background value	50	130.649	138.286	40.4123		Background value	50	129.994	138.869	60.288
	51	132.668					51	145.141					51	148.489					51	142.725
	52	161.343					52	152.249					52	135.721					52	143.888
Worm value	53	74.134				Worm value	53	65.157				Worm value	53	96.985				Worm value	53	66.321
Background value	54	131.318	146.421	72.287		Background value	54	131.561	139.535	74.378		Background value	54	138.982	140.293	43.3083		Background value	54	137.768	144.411	78.0903
	55	143.595					55	139.653					55	137.888					55	136.722
	56	164.35					56	147.391					56	144.01					56	158.744
Worm value	57	74.139				Worm value	57	64.052				Worm value	57	95.545				Worm value	57	77.951
Background value	58	128.097	150.745	76.6057		Background value	58	145.344	149.448	85.3957		Background value	58	128.443	137.182	41.6373		Background value	58	124.983	122.123	44.1717
	59	151.793					59	142.736					59	138.538					59	128.813
	60	172.344					60	160.263					60	144.566					60	112.572
Worm value	61	72.702				Worm value	61	73.805				Worm value	61	88.985				Worm value	61	69.929
Background value	62	116.618	136.644	63.9423		Background value	62	127.379	135.205	61.3997		Background value	62	125.557	136.104	47.1193		Background value	62	134.629	136.866	66.9367
	63	130.486					63	134.774					63	135.933					63	144.08
	64	162.829					64	143.461					64	146.823					64	131.888
Worm value	65	77.914				Worm value	65	62.565				Worm value	65	74.084				Worm value	65	80.951
Background value	66	133.779	138.508	60.5937		Background value	66	125.383	132.365	69.8003		Background value	66	114.837	116.829	42.745		Background value	66	131.929	145.29	64.3387
	67	136.251					67	132.479					67	129.319					67	141.542
	68	145.493					68	139.234					68	106.331					68	162.398
Worm value	69	78.392				Worm value	69	67.187				Worm value	69	81.103				Worm value	69	73.578
Background value	70	139.605	155.345	76.9533		Background value	70	127.167	137.582	70.3947		Background value	70	105.864	120.817	39.7137		Background value	70	136.912	148.002	74.4243
	71	155.895					71	136.703					71	120.683					71	146.795
	72	170.536					72	148.875					72	135.903					72	160.3
Worm value	73	69.374				Worm value	73	68.844				Worm value	73	75.293				Worm value	73	87.366
Background value	74	124.658	142.598	73.2237		Background value	74	139.288	151.094	82.25		Background value	74	122.98	134.967	59.6743		Background value	74	139.668	151.767	64.4013
	75	143.544					75	158.075					75	138.532					75	152.798
	76	159.591					76	155.919					76	143.39					76	162.836
Worm value	77	89.496				Worm value	77	73.519										Worm value	77	79.441
Background value	78	136.541	148.996	59.5003		Background value	78	119.317	134.079	60.5603								Background value	78	152.246	154.034	74.593
	79	148.932					79	127.105											79	156.69
	80	161.516					80	155.816											80	153.166
Biological Replicate(BR) 3
WT (n=20)						cep-1(gk138)(n=20)						eat-2(ad465) (n=24)						eat-2(ad465);cep-1(gk138)(n=21)
	S.No.	Values	Mean Background Value	Sample values			S.No.	Values	Mean Background Value	Sample values			S.No.	Values	Mean Background Value	Sample values			S.No.	Values	Mean Background Value	Sample values
Worm value	1	61.408				Worm value	1	93.741				Worm value	1	116.305				Worm value	1	101.865
Background value	2	195.262	200.297	138.889		Background value	2	208.915	203.533	109.792		Background value	2	202.777	205.437	89.1323		Background value	2	188.398	185.281	83.4157
	3	201.365					3	204.604					3	207.427					3	184.332
	4	204.263					4	197.079					4	206.108					4	183.112
Worm value	5	56.663				Worm value	5	74.754				Worm value	5	148.888				Worm value	5	70.844
Background value	6	190.594	197.475	140.812		Background value	6	192.403	197.039	122.285		Background value	6	200.617	202.883	53.995		Background value	6	191.487	191.039	120.195
	7	197.069					7	197.206					7	207.306					7	186.748
	8	204.762					8	201.509					8	200.726					8	194.882
Worm value	9	77.671				Worm value	9	68.256				Worm value	9	121.831				Worm value	9	95.031
Background value	10	201.551	201.436	123.765		Background value	10	197.678	199.097	130.841		Background value	10	200.551	201.999	80.1683		Background value	10	185.151	189.857	94.826
	11	203.215					11	197.183					11	206.778					11	191.204
	12	199.542					12	202.429					12	198.669					12	193.216
Worm value	13	47.152				Worm value	13	57.959				Worm value	13	133.302				Worm value	13	104.751
Background value	14	201.628	201.727	154.575		Background value	14	193.912	192.296	134.337		Background value	14	197.693	196.301	62.9987		Background value	14	196.266	201.52	96.7687
	15	202.915					15	191.498					15	196.372					15	201.609
	16	200.639					16	191.479					16	194.837					16	206.684
Worm value	17	66.613				Worm value	17	58.528				Worm value	17	111.224				Worm value	17	101.809
Background value	18	202.744	200.306	133.693		Background value	18	196.762	201.409	142.881		Background value	18	190.275	195.769	84.5453		Background value	18	181.043	182.006	80.1973
	19	203.049					19	200.424					19	194.489					19	177.271
	20	195.125					20	207.042					20	202.544					20	187.705
Worm value	21	62.338				Worm value	21	77.417				Worm value	21	131.076				Worm value	21	99.166
Background value	22	188.296	196.5	134.162		Background value	22	185.718	186.063	108.646		Background value	22	184.677	195.513	64.437		Background value	22	183.571	188.96	89.7937
	23	199.702					23	187.792					23	197.416					23	188.635
	24	201.503					24	184.68					24	204.446					24	194.673
Worm value	25	67.278				Worm value	25	65.662				Worm value	25	111.845				Worm value	25	91.917
Background value	26	186.393	195.992	128.714		Background value	26	189.613	191.228	125.566		Background value	26	177.234	184.521	72.676		Background value	26	189.649	190.879	98.962
	27	199.571					27	193.18					27	184.724					27	188.762
	28	202.012					28	190.89					28	191.605					28	194.226
Worm value	29	55.929				Worm value	29	65.396				Worm value	29	123.523				Worm value	29	79.87
Background value	30	198.033	201.661	145.732		Background value	30	192.04	190.588	125.192		Background value	30	188.087	194.539	71.016		Background value	30	182.766	189.658	109.788
	31	201.45					31	183.933					31	197.074					31	192.238
	32	205.501					32	195.79					32	198.456					32	193.97
Worm value	33	59.499				Worm value	33	61.919				Worm value	33	138.463				Worm value	33	79.644
Background value	34	192.082	198.664	139.165		Background value	34	187	191.811	129.892		Background value	34	192.12	191.443	52.98		Background value	34	200.059	194.879	115.235
	35	201.562					35	193.877					35	195.412					35	194.004
	36	202.349					36	194.556					36	186.797					36	190.575
Worm value	37	61.719				Worm value	37	61.259				Worm value	37	130.004				Worm value	37	85.278
Background value	38	201.676	200.796	139.077		Background value	38	192.548	193.215	131.956		Background value	38	182.075	189.391	59.3867		Background value	38	195.845	194.093	108.815
	39	200.093					39	191.469					39	187.822					39	194.734
	40	200.619					40	195.629					40	198.275					40	191.7
Worm value	41	48.361				Worm value	41	68.921				Worm value	41	145.161				Worm value	41	91.56
Background value	42	196.331	198.6	150.239		Background value	42	185.068	188.463	119.542		Background value	42	197.085	197.863	52.702		Background value	42	189.482	192.256	100.696
	43	199.622					43	188.849					43	199.307					43	192.557
	44	199.848					44	191.472					44	197.197					44	194.73
Worm value	45	49.379				Worm value	45	92.15				Worm value	45	149.381				Worm value	45	75.685
Background value	46	192.394	188.247	138.868		Background value	46	182.09	184.151	92.0007		Background value	46	187.073	187.515	38.134		Background value	46	184.269	190.41	114.725
	47	189.527					47	182.344					47	187.347					47	192.171
	48	182.82					48	188.018					48	188.125					48	194.789
Worm value	49	54.866				Worm value	49	75.834				Worm value	49	119.874				Worm value	49	76.969
Background value	50	182.975	192.45	137.584		Background value	50	195.253	198.874	123.04		Background value	50	188.1	195.587	75.7133		Background value	50	192.301	190.433	113.464
	51	193.626					51	204.252					51	201.771					51	193.381
	52	200.748					52	197.116					52	196.891					52	185.617
Worm value	53	50.259				Worm value	53	65.524				Worm value	53	131.877				Worm value	53	100.727
Background value	54	194.579	200.833	150.574		Background value	54	187.013	187.197	121.673		Background value	54	180.938	190.501	58.624		Background value	54	186.255	189.031	88.3043
	55	204.426					55	189.883					55	191.94					55	189.984
	56	203.495					56	184.695					56	198.625					56	190.855
Worm value	57	65.455				Worm value	57	65.154				Worm value	57	129.555				Worm value	57	103.915
Background value	58	191.078	187.027	121.572		Background value	58	182.013	192.37	127.216		Background value	58	188.162	192.766	63.211		Background value	58	195.23	193.417	89.5017
	59	187.971					59	194.365					59	189.945					59	193.581
	60	182.031					60	200.731					60	200.191					60	191.439
Worm value	61	60.16				Worm value	61	55.659				Worm value	61	142.987				Worm value	61	105.149
Background value	62	190.172	194.499	134.339		Background value	62	183.574	192.466	136.807		Background value	62	187.144	193.308	50.3213		Background value	62	199.863	195.42	90.2713
	63	195.343					63	195.763					63	196.103					63	194.386
	64	197.982					64	198.06					64	196.678					64	192.012
Worm value	65	59.019				Worm value	65	55.642				Worm value	65	132.398				Worm value	65	87.587
Background value	66	187.967	188.383	129.364		Background value	66	180.917	181.998	126.356		Background value	66	188.262	188.492	56.094		Background value	66	173.897	183.68	96.093
	67	184.63					67	176.096					67	190.513					67	183.611
	68	192.551					68	188.98					68	186.701					68	193.532
Worm value	69	60.797				Worm value	69	50.19				Worm value	69	116.646				Worm value	69	101.016
Background value	70	188.945	188.483	127.686		Background value	70	195.729	194.79	144.6		Background value	70	197.231	201.795	85.149		Background value	70	195.568	202.253	101.237
	71	186.493					71	194.292					71	201.932					71	205.031
	72	190.011					72	194.348					72	206.222					72	206.159
Worm value	73	56.262				Worm value	73	70.232				Worm value	73	103.696				Worm value	73	72.93
Background value	74	189.247	198.635	142.373		Background value	74	197.381	199.346	129.114		Background value	74	192.591	196.443	92.7473		Background value	74	190.518	193.966	121.036
	75	203.198					75	198.241					75	197.033					75	192.629
	76	203.461					76	202.415					76	199.706					76	198.752
Worm value	77	59.062				Worm value	77	60.228				Worm value	77	113.728				Worm value	77	84.856
Background value	78	190.843	196.549	137.487		Background value	78	203.682	195.339	135.111		Background value	78	186.543	189.68	75.9523		Background value	78	194.993	194.656	109.8
	79	199.591					79	193.776					79	191.471					79	199.071
	80	199.213					80	188.559					80	191.027					80	189.905
												Worm value	81	142.217				Worm value	81	85.322
												Background value	82	186.706	188.577	46.36		Background value	82	195.154	193.901	108.579
													83	191.982					83	193.701
													84	187.043					84	192.847
												Worm value	85	134.804
												Background value	86	180.671	182.305	47.5013
													87	180.88
													88	185.365
												Worm value	89	150.504
												Background value	90	198.727	198.032	47.5283
													91	202.362
													92	193.008
												Worm value	93	149.155
												Background value	94	192.677	194.632	45.4767
													95	196.83
													96	194.388
Biological Replicate(BR) 4
WT (n=21)						cep-1(gk138)(n=20)						eat-2(ad465) (n=24)						eat-2(ad465);cep-1(gk138)(n=21)
	S.No.	Values	Mean Background Value	Sample values			S.No.	Values	Mean Background Value	Sample values			S.No.	Values	Mean Background Value	Sample values			S.No.	Values	Mean Background Value	Sample values
Worm value	1	42.733				Worm value	1	64.187				Worm value	1	129.231				Worm value	1	58.849
Background value	2	195.219	200.448	157.715		Background value	2	204.195	203.79	139.603		Background value	2	191.536	195.507	66.2763		Background value	2	209	201.661	142.812
	3	201.491					3	202.478					3	191.151					3	199.546
	4	204.634					4	204.696					4	203.835					4	196.437
Worm value	5	58.272				Worm value	5	76.94				Worm value	5	116.084				Worm value	5	79.03
Background value	6	196.698	198.665	140.393		Background value	6	201.329	198.443	121.503		Background value	6	189.066	191.738	75.6537		Background value	6	188.398	190.6	111.57
	7	200.624					7	196.97					7	193.57					7	193.421
	8	198.673					8	197.031					8	192.577					8	189.98
Worm value	9	41.494				Worm value	9	93.215				Worm value	9	141.039				Worm value	9	63.258
Background value	10	186.542	191.849	150.355		Background value	10	202.986	207.377	114.162		Background value	10	183.823	186.013	44.9743		Background value	10	184.99	184.364	121.106
	11	191.906					11	211.849					11	188.652					11	181.88
	12	197.1					12	207.296					12	185.565					12	186.221
Worm value	13	42.59				Worm value	13	100.595				Worm value	13	110.931				Worm value	13	56.659
Background value	14	190.52	194.364	151.774		Background value	14	191.665	195.628	95.033		Background value	14	190.618	191.133	80.202		Background value	14	192.713	191.696	135.037
	15	195.104					15	190.459					15	191.854					15	189.095
	16	197.468					16	204.76					16	190.927					16	193.28
Worm value	17	35.841				Worm value	17	82.544				Worm value	17	108.408				Worm value	17	75.433
Background value	18	188.601	190.701	154.86		Background value	18	190.533	191.815	109.271		Background value	18	183.437	181.586	73.1783		Background value	18	197.369	196.195	120.762
	19	192.039					19	192.91					19	175.169					19	196.681
	20	191.463					20	192.002					20	186.153					20	194.536
Worm value	21	42.03				Worm value	21	61.453				Worm value	21	122.119				Worm value	21	67.926
Background value	22	183.709	191.385	149.355		Background value	22	193.314	196.606	135.153		Background value	22	187.524	186.688	64.5687		Background value	22	192.439	191.728	123.802
	23	193.773					23	200.677					23	183.51					23	187.112
	24	196.674					24	195.826					24	189.029					24	195.633
Worm value	25	43.84				Worm value	25	60.827				Worm value	25	107.037				Worm value	25	53.886
Background value	26	171.723	179.871	136.031		Background value	26	184.792	191.915	131.088		Background value	26	193.939	198.23	91.193		Background value	26	181.14	181.695	127.809
	27	177.739					27	195.568					27	201.463					27	176.376
	28	190.151					28	195.385					28	199.288					28	187.57
Worm value	29	40.963				Worm value	29	92.751				Worm value	29	115.007				Worm value	29	57.874
Background value	30	194.308	199.797	158.834		Background value	30	187.62	190.501	97.75		Background value	30	188.401	188.67	73.6633		Background value	30	186.613	188.702	130.828
	31	200.574					31	193.184					31	184.775					31	187.659
	32	204.508					32	190.699					32	192.835					32	191.835
Worm value	33	51.826				Worm value	33	56.27				Worm value	33	109.098				Worm value	33	66.288
Background value	34	179.419	185.944	134.118		Background value	34	184.336	187.875	131.605		Background value	34	184.275	188.373	79.2753		Background value	34	192.28	189.933	123.645
	35	188.98					35	192.846					35	190.091					35	189.812
	36	189.433					36	186.443					36	190.754					36	187.708
Worm value	37	52.499				Worm value	37	92.229				Worm value	37	104.743				Worm value	37	62.758
Background value	38	204.089	201.604	149.105		Background value	38	184.268	184.867	92.6383		Background value	38	197.87	197.614	92.8707		Background value	38	182.415	179.676	116.918
	39	202.365					39	177.46					39	201.731					39	176.629
	40	198.357					40	192.874					40	193.24					40	179.984
Worm value	41	44.539				Worm value	41	65.158				Worm value	41	102.96				Worm value	41	72.44
Background value	42	192.063	195.998	151.459		Background value	42	190.296	190.935	125.777		Background value	42	187.725	193.521	90.5607		Background value	42	188.462	192.293	119.853
	43	196.844					43	191.636					43	192.775					43	193.613
	44	199.088					44	190.872					44	200.062					44	194.805
Worm value	45	48.94				Worm value	45	75.164				Worm value	45	133.68				Worm value	45	61.766
Background value	46	193.193	192.502	143.562		Background value	46	178.657	181.579	106.415		Background value	46	185.123	189.715	56.0353		Background value	46	190.532	184.011	122.245
	47	194.821					47	181.928					47	190.993					47	183.986
	48	189.491					48	184.152					48	193.03					48	177.516
Worm value	49	76.233				Worm value	49	70.857				Worm value	49	105.259				Worm value	49	51.432
Background value	50	193.04	191.836	115.603		Background value	50	190.272	193.161	122.304		Background value	50	190.259	189.304	84.045		Background value	50	187.445	192.738	141.306
	51	190.955					51	196.427					51	187.872					51	192.067
	52	191.512					52	192.783					52	189.781					52	198.703
Worm value	53	63.135				Worm value	53	55.721				Worm value	53	125.237				Worm value	53	60.697
Background value	54	190.904	192.43	129.295		Background value	54	182.826	184.623	128.902		Background value	54	185.841	182.566	57.3287		Background value	54	191.228	192.414	131.717
	55	195.996					55	188.984					55	177.068					55	194.759
	56	190.389					56	182.058					56	184.788					56	191.256
Worm value	57	49.083				Worm value	57	66.817				Worm value	57	110.489				Worm value	57	70.518
Background value	58	182.609	181.498	132.415		Background value	58	194.757	193.073	126.256		Background value	58	182.405	186.545	76.0557		Background value	58	192.27	191.776	121.258
	59	177.879					59	196.077					59	183.484					59	189.502
	60	184.006					60	188.384					60	193.745					60	193.555
Worm value	61	49.101				Worm value	61	51.273				Worm value	61	132.293				Worm value	61	66.333
Background value	62	192.568	193.488	144.387		Background value	62	185.772	184.866	133.593		Background value	62	178.294	179.971	47.6783		Background value	62	188.993	190.278	123.945
	63	194.362					63	181.863					63	179.249					63	192.395
	64	193.535					64	186.963					64	182.371					64	189.447
Worm value	65	64.709				Worm value	65	74.007				Worm value	65	121.522				Worm value	65	57.007
Background value	66	179.581	181.319	116.61		Background value	66	189.595	190.642	116.635		Background value	66	184.481	183.34	61.818		Background value	66	189.413	194.823	137.816
	67	181.462					67	192.05					67	184.533					67	199.329
	68	182.913					68	190.282					68	181.006					68	195.726
Worm value	69	57.17				Worm value	69	61.506				Worm value	69	116.37				Worm value	69	62.653
Background value	70	190.732	196.344	139.174		Background value	70	192.278	197.998	136.492		Background value	70	183.041	176.554	60.1837		Background value	70	192.967	191.031	128.378
	71	193.571					71	196.803					71	175.533					71	190.424
	72	204.728					72	204.913					72	171.087					72	189.703
Worm value	73	58.17				Worm value	73	113.319				Worm value	73	119.649				Worm value	73	52.88
Background value	74	194.363	190.976	132.806		Background value	74	175.067	178.803	65.4837		Background value	74	190.205	188.466	68.817		Background value	74	190.012	189.262	136.382
	75	189.236					75	178.985					75	187.379					75	192.227
	76	189.33					76	182.356					76	187.814					76	185.546
Worm value	77	65.585				Worm value	77	98.622				Worm value	77	122.544				Worm value	77	62.082
Background value	78	189.822	189.249	123.664		Background value	78	179.6	185.332	86.71		Background value	78	189.606	188.426	65.882		Background value	78	191.362	189.819	127.737
	79	189.509					79	184.682					79	187.9					79	191.412
	80	188.415					80	191.714					80	187.772					80	186.682
Worm value	81	57.26										Worm value	81	119.976				Worm value	81	49.832
Background value	82	191.549	190.498	133.238								Background value	82	188.092	188.328	68.3523		Background value	82	185.185	189.966	140.134
	83	190.017											83	189.793					83	191.893
	84	189.928											84	187.1					84	192.819
												Worm value	85	133.151
												Background value	86	187.538	189.178	56.0273
													87	187.12
													88	192.877
												Worm value	89	136.264
												Background value	90	191.737	188.973	52.7093
													91	190.57
													92	184.613
												Worm value	93	137.44
												Background value	94	185.947	184.303	46.8627
													95	185.516
													96	181.445
